# Supplementary material for: Unraveling the Molecular Mechanism of Bider Marking Formation in Dun Mongolian Horses Through Transcriptome Sequencing
Source: Animals (Basel). 2026 Apr 9;16(8):1145. doi: 10.3390/ani16081145 (PMC13113289; doi:10.3390/ani16081145)
Supplement: Supplementary file 1 [file animals-16-01145-s001.zip]

Archive with 21 entries (21 files):
- Figure S1 Distribution of reads in different regions of the reference genome.png
- Figure S10 BIDC_BIC map04020.png
- Figure S11 BIDC_BIC map04024.png
- Figure S2 mRNA sequencing correlation coefficient analysis between different samples.png
- Figure S3 FPKM distribution.png
- Figure S4 Box plot of FPKM.png
- Figure S5 BID_BIC map04020.png
- Figure S6 BILC_BID map00350.png
- Figure S7 BILC_BIC map04024.png
- Figure S8 BILC_BIC map04020.png
- Figure S9 BIDC_BIC map05218.png
- Table S1 Statistical analysis of filtered RNA-Seq data for Mongolian Bider horses.xlsx
- Table S10 FPKMs and RT-qPCR data.xlsx
- Table S2 Statistical analysis of reference sequence alignment for RNA-Seq data for Mongolian Bider horses.xlsx
- Table S3 Differentially Expressed Genes.xlsx
- Table S4 BID_BIC.GO enrichment analysis secondary classification Up_Down.xls
- Table S5 BILC_BID.GO enrichment analysis secondary classification Up_Down.xls
- Table S6 BILC_BIC.GO enrichment analysis secondary classification Up_Down.xls
- Table S7 BIDC_BID.GO enrichment analysis secondary classification Up_Down.xls
- Table S8 BIDC_BIC.GO enrichment analysis secondary classification Up_Down.xls
- Table S9 BIDC_BILC.GO enrichment analysis secondary classification Up_Down.xls
