# Supplementary material for: Unraveling the Molecular Mechanism of Bider Marking Formation in Dun Mongolian Horses Through Transcriptome Sequencing
Source: Animals (Basel). 2026 Apr 9;16(8):1145. doi: 10.3390/ani16081145 (PMC13113289; doi:10.3390/ani16081145)
Supplement: Supplementary file 1 [file animals-16-01145-s001.zip › Table S1 Statistical analysis of filtered RNA-Seq data for Mongolian Bider horses.xlsx]

## Sheet: Sheet1
Table S1 Statistical analysis of filtered RNA-Seq data for Mongolian Bider horses
Sample	Raw data（bp）	Clean data（bp）	Q30（%）	GC（%）
BIDC1	72375766	70161028	96.5	50.3
BIDC2	71340618	69092232	96.36	50.1
BIDC3	76456372	73880864	96	52.55
BILC1	79059162	76735990	96.38	50.23
BILC2	82363096	79847032	96.43	50.12
BILC3	81316926	75276648	96.35	52.83
BIC1	80904614	78500302	96.34	50.85
BIC2	78762522	76605312	96.33	50.74
BIC3	71587234	70749358	96.04	50.36
BID1	70788726	68960670	96.5	51.1
BID2	79012416	77569414	96.03	51.92
BID3	76670918	75875120	96.17	49.78
total	920638370	893253970	96.29	50.91
