# Supplementary material for: Unraveling the Molecular Mechanism of Bider Marking Formation in Dun Mongolian Horses Through Transcriptome Sequencing
Source: Animals (Basel). 2026 Apr 9;16(8):1145. doi: 10.3390/ani16081145 (PMC13113289; doi:10.3390/ani16081145)
Supplement: Supplementary file 1 [file animals-16-01145-s001.zip › Table S10 FPKMs and RT-qPCR data.xlsx]

## Sheet: Sheet1
Table S10 FPKMs and RT-qPCR data
	FPKMBIDC	FPKMBIDC	FPKMBIDC	qPCRBIDC	qPCRBIDC	qPCRBIDC	FPKMBILC	FPKMBILC	FPKMBILC	qPCRBILC	qPCRBILC	qPCRBILC	FPKMBIC	FPKMBIC	FPKMBIC	qPCRBIC	qPCRBIC	qPCRBIC	FPKMBID	FPKMBID	FPKMBID	qPCRBID	qPCRBID	qPCRBID
POMC	7.15534	9.0253	6.08287	1.14076	1.34723	0.659754	8.82398	8.68107	6.42954	1.49485	1.02811	0.650671	7.72616	5.00449	8.01647	19.2929	1.17284	0.707107	8.74743	6.64602	7.31907	37.014	11.7127	19.6983
MLANA	0.522415	2.31561	1.19321	4.62675	3.63008	5.27803	0.952153	0.843287	0.630398	1.48452	1.44727	0.463294	1.54509	0.914022	1.6666	1.02811	1.12247	0.870551	2.68389	0.381487	2.42357	0.293209	0.167241	0.307786
MC1R	3.61951	25.7967	11.5315	5.16941	2.88786	3.4822	9.7432	11.1799	8.36513	0.687771	1.48452	0.97942	9.29153	7.32287	9.82832	0.784584	1.46071	0.876606	19.9377	7.35765	13.6254	1.39474	1.26576	1.23114
MLPH	49.5288	32.7212	48.9734	0.184284	0.122428	0.116629	49.1746	32.6618	76.8582	2.05623	0.993092	0.48971	36.6176	41.7036	24.4516	1.41421	0.827408	0.858565	36.6876	1.88908	25.8695	0.258816	0.193446	0.176777
TBX3	2.02612	1.47345	1.52435	2.02612	1.47345	1.52435	2.29869	2.08813	2.04703	2.29869	2.08813	2.04703	2.3492	2.31066	2.39799	2.3492	2.31066	2.39799	1.97204	1.88558	1.71079	1.97204	1.88558	1.71079
TBX5	0.120124	0.181647	0.207184	0.790041	1.32869	0.952638	0.104282	0.362004	0.151284	0.373712	0.463294	0.435275	0	0	0.00718533	1.05214	1.23399	0.770213	0	0.0345392	0	1.60956	0.72531	0.856586
KITLG	3.63376	9.18951	7.5174	13.4543	22.4711	34.2968	6.51179	6.97203	4.08267	2.23457	0.718634	0.619854	5.2381	5.08193	5.20002	1.03527	1.10191	0.876606	8.9676	17.2011	8.0294	0.176777	0.244855	0.143587
ASIP	6.40807	4.13806	4.47836	1.21419	0.68302	1	7.12064	4.65142	4.47383	0.732043	0.968168	1.40444	7.20209	6.00892	5.76407	0.752623	0.907519	1.46409	6.52232	17.6387	7.43909	2.69447	1.56917	2.14355
ADCY2	0.214602	0.0907246	0.109164	1.15669	1.07923	2	0.198721	0.254896	0.336054	1.33793	0.827408	0.907519	0.189509	0.151349	0.152383	0.742262	1.59107	0.846745	0.101845	0.0573256	0.0622541	0.768438	1.6358	1.1487
WNT3A	2.22114	3.34152	1.58288	0.210224	0.550953	1	3.00605	2.0371	4.31919	1.02101	1.64718	0.594604	1.87089	3.20624	3.07417	1.56917	0.380693	1.68179	2.17847	0.220087	1.47503	27.6652	35.7532	32
TYR	4.83094	18.7226	12.9128	2.42839	4.46915	2.82843	10.2175	7.58051	7.26562	0.858565	0.986233	1.18099	11.271	10.9249	14.9319	0.926588	0.819792	1.31039	20.9437	1.17609	15.9745	3.73213	3.81055	3.73213
DCT	1.43298	13.5614	0.826585	3.01049	5.20537	2.63902	2.04184	3.00921	0.864833	1.1487	1.1434	0.757858	2.82514	1.92266	1.49371	0.952638	1.07177	0.97942	8.37827	0.0357729	6.20854	0.817902	0.823591	0.466516

## Sheet: Sheet2
Table S10 FPKMs and RT-qPCR data
	FPKM	qPCR	FPKM	qPCR	FPKM	qPCR	FPKM	qPCR
	BIDC	BIDC	BILC	BILC	BIC	BIC	BID	BID
POMC	7.42117	1.04925	7.9782	1.05788	6.9157	7.05762	7.57084	22.8083
MLANA	1.34374	4.51162	0.808612	1.13169	1.37524	1.00704	1.82965	0.256079
MC1R	13.6492	3.84649	9.76273	1.05057	8.81424	1.04063	13.6403	1.29722
MLPH	43.7411	0.141114	52.8982	1.17968	34.2576	1.0334	21.4821	0.20968
TBX3	1.67464	1.67464	2.14462	2.14462	2.35262	2.35262	1.85614	1.85614
TBX5	0.169652	0.169652	0.205857	0.205857	0.00239511	0.002395	0.0115131	0.011513
KITLG	6.78022	23.4074	5.8555	1.19102	5.17335	1.00459	11.3994	0.188406
ASIP	5.00817	0.965738	5.4153	1.03489	6.32503	1.04141	10.5334	2.13573
ADCY2	0.138164	1.41197	0.263224	1.02428	0.164414	1.06003	0.0738082	1.18431
WNT3A	2.38184	0.587059	3.12078	1.0876	2.7171	1.21055	1.29119	31.8061
TYR	12.1554	3.24199	8.35456	1.0086	12.3759	1.01892	12.6981	3.75827
DCT	5.27367	3.61829	1.97196	1.01665	2.0805	1.00128	4.87419	0.70267
