# Supplementary material for: Unraveling the Molecular Mechanism of Bider Marking Formation in Dun Mongolian Horses Through Transcriptome Sequencing
Source: Animals (Basel). 2026 Apr 9;16(8):1145. doi: 10.3390/ani16081145 (PMC13113289; doi:10.3390/ani16081145)
Supplement: Supplementary file 1 [file animals-16-01145-s001.zip › Table S2 Statistical analysis of reference sequence alignment for RNA-Seq data for Mongolian Bider horses.xlsx]

## Sheet: Sheet1
Table S2 Statistical analysis of reference sequence alignment for RNA-Seq data for Mongolian Bider horses
Library	Total Reads	Mapped Reads	Mapping Rate	MultiMap Reads	MultiMap Rate
BID1	68960670	67596362	0.9802	3735888	0.0542
BID2	77569414	75358721	0.9715	3163196	0.0408
BID3	75875120	74679768	0.9842	3830778	0.0505
BIC1	78500302	76869148	0.9792	4050435	0.0516
BIC2	76605312	75022156	0.9793	4446790	0.058
BIC3	70749358	69569211	0.9833	4533651	0.0641
BILC1	76735990	75127339	0.979	4395250	0.0573
BILC2	79847032	78156083	0.9788	6590671	0.0825
BILC3	75276648	73791030	0.9803	6162415	0.0819
BIDC1	70161028	68778313	0.9803	4335248	0.0618
BIDC2	69092232	67611024	0.9786	5773623	0.0836
BIDC3	73880864	71601351	0.9691	7320093	0.0991
