# Supplementary material for: Unraveling the Molecular Mechanism of Bider Marking Formation in Dun Mongolian Horses Through Transcriptome Sequencing
Source: Animals (Basel). 2026 Apr 9;16(8):1145. doi: 10.3390/ani16081145 (PMC13113289; doi:10.3390/ani16081145)
Supplement: Supplementary file 1 [file animals-16-01145-s001.zip › Table S3 Differentially Expressed Genes.xlsx]

## Sheet: BID VS BIC
Table S3 Differentially Expressed Genes
Gene	BID1_count	BID2_count	BID3_count	baseMean	BIC1_count	BIC2_count	BIC3_count	FoldChange	Log2FoldChange	pval	padj	Up/Down	Significant	GeneName	Biotype	Position	NR:Seq-id	NR:Score	NR:Evalue	NR:Description	NT:Seq-id	NT:Score	NT:Evalue	NT:Description	Uniprot:UniProtKB-AC	Uniprot:Score	Uniprot:Evalue	Uniprot:Description	COG:gene	COG:Score	COG:Eval	COG:num	Pfam:pfam_ID	Pfam:pfam_Name	Pfam:pfam_Description	GO:biological_process	GO:cellular_component	GO:molecular_function	KEGG:KO	KEGG:Description
gene0	82	557	104	176.665	113	91	108	2.53251	1.34057	0.0951666	0.997192	up	no	SYCE1	protein_coding	chrNC_009144.3:8-15580:+	emb|VCW58450.1|	1091	1.53e-140	unnamed protein product, partial [Gulo gulo]	.	.	.	.	Q32LK9	395	7e-130	Synaptonemal complex central element protein 1	.	.	.	.	pfam15233	SYCE1	Synaptonemal complex central element protein 1. This family of proteins includes synaptonemal complex central element protein 1, a component of the synaptonemal complex involved in meiosis, and synaptonemal complex central element protein 1-like, which may be involved in meiosis.	GO:0051301|cell division;GO:0007130|synaptonemal complex assembly;	GO:0005694|chromosome;GO:0000795|synaptonemal complex;	.	K19534	SYCE1; synaptonemal complex central element protein 1
gene1	1196	1453	1522	1312.53	1479	1142	1152	1.17968	0.238398	0.276135	0.997192	up	no	LOC111772506	protein_coding	chrNC_009144.3:27578-65523:-	emb|CAD7686657.1|	1851	0	unnamed protein product [Nyctereutes procyonoides]	.	.	.	.	Q9BY31	603	0	Zinc finger protein 717	.	.	.	.	pfam01352	KRAB	KRAB box. The KRAB domain (or Kruppel-associated box) is present in about a third of zinc finger proteins containing C2H2 fingers. The KRAB domain is found to be involved in protein-protein interactions. The KRAB domain is generally encoded by two exons. The regions coded by the two exons are known as KRAB-A and KRAB-B. The A box plays an important role in repression by binding to corepressors, w…	GO:0006357|regulation of transcription by RNA polymerase II;	GO:0005634|nucleus;	GO:0001228|DNA-binding transcription activator activity, RNA polymerase II-specific;GO:0046872|metal ion binding;GO:0000978|RNA polymerase II cis-regulatory region sequence-specific DNA binding;	.	.
gene10	3	19	1	4.89314	2	2	2	4.0951	2.0339	0.122824	0.997192	up	no	LOC100066391	protein_coding	chrNC_009144.3:328509-331465:-	ref|NP_001378180.1|	1397	0	olfactory receptor family 6 subfamily B member 13 [Equus caballus]	.	.	.	.	P23270	358	2e-113	Olfactory receptor 226	.	.	.	.	pfam13853	7tm_4	Olfactory receptor. The members of this family are transmembrane olfactory receptors.	.	GO:0005886|plasma membrane;	GO:0004930|G protein-coupled receptor activity;GO:0004984|olfactory receptor activity;	K04257	OLFR; olfactory receptor
gene100	0	0	0	0.155276	0	1	0	0.547711	-0.868514	0.831447	0.997192	down	no	LOC111770569	lncRNA	chrNC_009144.3:8855789-8859517:-	.	.	.	.	.	.	.	.	.	.	.	.	.	.	.	.	pfam13038	DUF3899	Domain of unknown function (DUF3899). Putative Tryptophanyl-tRNA synthetase.	.	.	.	.	.
gene1000	0	0	0	0.155276	0	1	0	0.547711	-0.868514	0.831447	0.997192	down	no	LOC111775021	lncRNA	chrNC_009144.3:89356085-89370697:-	.	.	.	.	.	.	.	.	.	.	.	.	.	.	.	.	pfam07695	7TMR-DISM_7TM	7TM diverse intracellular signalling. This entry represents the transmembrane region of the 7TM-DISM (7TM Receptors with Diverse Intracellular Signalling Modules).	.	.	.	.	.
gene10000	2	2	10	4.91115	5	6	5	0.924701	-0.112941	0.907405	0.998057	down	no	RAB39A	protein_coding	chrNC_009150.3:17570325-17593348:+	ref|NP_059986.1|	1152	1.15e-158	ras-related protein Rab-39A [Homo sapiens] >XP_001103335.1 ras-related protein Rab-39A [Macaca mulatta] >XP_003253140.1 ras-related protein Rab-39A [Nomascus leucogenys] >XP_003802988.1 ras-related protein Rab-39A [Otolemur garnettii] >XP_003828396.1 ras-related protein Rab-39A [Pan paniscus] >XP_003910693.1 ras-related protein Rab-39A [Papio anubis] >XP_005579586.1 ras-related protein Rab-39A [M…	.	.	.	.	Q14964	448	2e-158	Ras-related protein Rab-39A	.	.	.	.	pfam00071	Ras	Ras family. Includes sub-families Ras, Rab, Rac, Ral, Ran, Rap Ypt1 and more. Shares P-loop motif with GTP_EFTU, arf and myosin_head. See pfam00009 pfam00025, pfam00063. As regards Rab GTPases, these are important regulators of vesicle formation, motility and fusion. They share a fold in common with all Ras GTPases: this is a six-stranded beta-sheet surrounded by five alpha-helices.	GO:0006914|autophagy;GO:0090383|phagosome acidification;GO:0090385|phagosome-lysosome fusion;GO:0015031|protein transport;GO:0032482|Rab protein signal transduction;GO:0016192|vesicle-mediated transport;	GO:0005829|cytosol;GO:0005794|Golgi apparatus;GO:0000139|Golgi membrane;GO:0005764|lysosome;GO:0045335|phagocytic vesicle;GO:0030670|phagocytic vesicle membrane;GO:0005886|plasma membrane;	GO:0005525|GTP binding;GO:0003924|GTPase activity;	K07924	RAB39A; Ras-related protein Rab-39A
gene10001	790	619	1002	839.599	858	1046	786	0.956883	-0.0635856	0.823812	0.997192	down	no	CUL5	protein_coding	chrNC_009150.3:17654636-17725155:+	ref|XP_019574279.1|	4035	0	PREDICTED: cullin-5 isoform X1 [Rhinolophus sinicus] >XP_032976627.1 cullin-5 isoform X1 [Rhinolophus ferrumequinum] >KAF6332844.1 cullin 5 [Rhinolophus ferrumequinum]	.	.	.	.	Q93034	1558	0	Cullin-5	SPAC17G6.12	239	2e-64	COG5647	pfam00888	Cullin	Cullin family.	GO:0038128|ERBB2 signaling pathway;GO:0000082|G1/S transition of mitotic cell cycle;GO:0097193|intrinsic apoptotic signaling pathway;GO:0016567|protein ubiquitination;GO:0031146|SCF-dependent proteasomal ubiquitin-dependent protein catabolic process;	GO:0031466|Cul5-RING ubiquitin ligase complex;GO:0031461|cullin-RING ubiquitin ligase complex;GO:0005829|cytosol;GO:0019005|SCF ubiquitin ligase complex;GO:0090734|site of DNA damage;	GO:0005262|calcium channel activity;GO:0030674|protein-macromolecule adaptor activity;GO:0038023|signaling receptor activity;GO:0031625|ubiquitin protein ligase binding;GO:0004842|ubiquitin-protein transferase activity;	K10612	CUL5; cullin 5
gene10002	1810	2551	1994	2053.25	2013	2443	1638	1.11762	0.160429	0.549122	0.997192	up	no	ACAT1	protein_coding	chrNC_009150.3:17735106-17757492:+	gb|ELR50505.1|	1923	0	Acetyl-CoA acetyltransferase, mitochondrial, partial [Bos mutus]	.	.	.	.	Q29RZ0	744	0	Acetyl-CoA acetyltransferase, mitochondrial	SPBC215.09c	392	1e-130	COG0183	pfam00108	Thiolase_N	Thiolase, N-terminal domain. Thiolase is reported to be structurally related to beta-ketoacyl synthase (pfam00109), and also chalcone synthase.	GO:0006085|acetyl-CoA biosynthetic process;GO:0046356|acetyl-CoA catabolic process;GO:0015937|coenzyme A biosynthetic process;GO:0006635|fatty acid beta-oxidation;GO:0006550|isoleucine catabolic process;GO:0046952|ketone body catabolic process;GO:1902860|propionyl-CoA biosynthetic process;	GO:0005739|mitochondrion;	GO:0003985|acetyl-CoA C-acetyltransferase activity;GO:0030955|potassium ion binding;	K00626	ACAT, atoB; acetyl-CoA C-acetyltransferase [EC:2.3.1.9]
gene10003	386	202	492	377.25	470	397	347	0.95078	-0.0728171	0.86101	0.9977	down	no	NPAT	protein_coding	chrNC_009150.3:17771604-17823433:-	gb|KAF5921128.1|	6823	0	hypothetical protein HPG69_018528 [Diceros bicornis minor]	.	.	.	.	Q14207	2296	0	Protein NPAT	.	.	.	.	pfam15712	NPAT_C	NPAT C terminus.	GO:0001701|in utero embryonic development;GO:0045893|positive regulation of DNA-templated transcription;GO:0045944|positive regulation of transcription by RNA polymerase II;GO:0010468|regulation of gene expression;GO:0000083|regulation of transcription involved in G1/S transition of mitotic cell cycle;	GO:0015030|Cajal body;GO:0005737|cytoplasm;GO:0097504|Gemini of coiled bodies;GO:0005654|nucleoplasm;GO:0005634|nucleus;	GO:0008022|protein C-terminus binding;GO:0003713|transcription coactivator activity;GO:0003712|transcription coregulator activity;GO:0003714|transcription corepressor activity;	.	.
gene10004	2526	1190	2661	2365.63	3036	3185	1846	0.851373	-0.232136	0.596614	0.997192	down	no	ATM	protein_coding	chrNC_009150.3:17823679-17939814:+	ref|NP_001296132.2|	16307	0	serine-protein kinase ATM [Equus caballus]	.	.	.	.	Q13315	5680	0	Serine-protein kinase ATM	.	.	.	.	pfam02259	FAT	FAT domain. The FAT domain is named after FRAP, ATM and TRRAP.	GO:0007420|brain development;GO:0006974|cellular response to DNA damage stimulus;GO:0071480|cellular response to gamma radiation;GO:0071500|cellular response to nitrosative stress;GO:0071300|cellular response to retinoic acid;GO:0071481|cellular response to X-ray;GO:0090398|cellular senescence;GO:0008340|determination of adult lifespan;GO:0000077|DNA damage checkpoint signaling;GO:0006977|DNA dam…	GO:0005813|centrosome;GO:0005737|cytoplasm;GO:0031410|cytoplasmic vesicle;GO:0005829|cytosol;GO:1990391|DNA repair complex;GO:0043231|intracellular membrane-bounded organelle;GO:0005730|nucleolus;GO:0005654|nucleoplasm;GO:0005634|nucleus;GO:0005782|peroxisomal matrix;GO:0005819|spindle;	GO:0016303|1-phosphatidylinositol-3-kinase activity;GO:0005524|ATP binding;GO:0003677|DNA binding;GO:0004677|DNA-dependent protein kinase activity;GO:0035173|histone kinase activity;GO:0042802|identical protein binding;GO:0047485|protein N-terminus binding;GO:0106310|protein serine kinase activity;GO:0004674|protein serine/threonine kinase activity;GO:0044877|protein-containing complex binding;	K04728	ATM, TEL1; serine-protein kinase ATM [EC:2.7.11.1]
gene10005	24	17	42	37.1363	40	68	37	0.611302	-0.710042	0.172909	0.997192	down	no	C7H11orf65	protein_coding	chrNC_009150.3:17945042-18032467:-	gb|KAI5271319.1|	1182	2.14e-148	Protein Mfi [Manis pentadactyla]	.	.	.	.	Q8NCR3	439	2e-140	Protein MFI	.	.	.	.	pfam10318	7TM_GPCR_Srh	Serpentine type 7TM GPCR chemoreceptor Srh. Chemoreception is mediated in Caenorhabditis elegans by members of the seven-transmembrane G-protein-coupled receptor class (7TM GPCRs) of proteins which are of the serpentine type. Srh is part of the Str superfamily of chemoreceptors. Chemoperception is one of the central senses of soil nematodes like C. elegans which are otherwise 'blind' and 'deaf'.	GO:0090258|negative regulation of mitochondrial fission;GO:1903215|negative regulation of protein targeting to mitochondrion;	GO:0005829|cytosol;GO:0005741|mitochondrial outer membrane;	.	.	.
gene10006	1275	543	1495	1180.74	1458	1399	1020	0.916064	-0.12648	0.784818	0.997192	down	no	KDELC2	protein_coding	chrNC_009150.3:18038199-18057368:-	gb|KAF5921131.1|	2530	0	hypothetical protein HPG69_018531 [Diceros bicornis minor]	.	.	.	.	Q7Z4H8	944	0	Protein O-glucosyltransferase 3	.	.	.	.	pfam05686	Glyco_transf_90	Glycosyl transferase family 90. This family of glycosyl transferases are specifically (mannosyl) glucuronoxylomannan/galactoxylomannan -beta 1,2-xylosyltransferases, EC:2.4.2.-.	GO:0018242|protein O-linked glycosylation via serine;	GO:0012505|endomembrane system;GO:0005788|endoplasmic reticulum lumen;	GO:0140561|EGF-domain serine glucosyltransferase activity;GO:0140562|EGF-domain serine xylosyltransferase activity;GO:0046527|glucosyltransferase activity;GO:0035251|UDP-glucosyltransferase activity;GO:0035252|UDP-xylosyltransferase activity;	.	.
gene10007	1116	25	1235	959.006	1230	1261	986	0.731328	-0.45141	0.675465	0.997192	down	no	EXPH5	protein_coding	chrNC_009150.3:18064405-18134548:-	gb|KAF5921132.1|	7242	0	hypothetical protein HPG69_018532, partial [Diceros bicornis minor]	.	.	.	.	Q8NEV8	2263	0	Exophilin-5	.	.	.	.	pfam15324	TALPID3	Hedgehog signalling target. TALPID3 is a family of eukaryotic proteins that are targets for Hedgehog signalling. Mutations in this gene noticed first in chickens lead to multiple abnormalities of development.	GO:0006886|intracellular protein transport;GO:0003334|keratinocyte development;GO:0071985|multivesicular body sorting pathway;GO:0045921|positive regulation of exocytosis;GO:0050714|positive regulation of protein secretion;	GO:0005768|endosome;	GO:0031267|small GTPase binding;	K22236	EXPH5; exophilin-5
gene10008	856	515	818	818.731	842	832	1087	0.840169	-0.251248	0.473078	0.997192	down	no	DDX10	protein_coding	chrNC_009150.3:18193727-18469360:+	ref|XP_016016058.1|	3604	0	probable ATP-dependent RNA helicase DDX10 [Rousettus aegyptiacus] >KAF6464772.1 DEAD-box helicase 10 [Rousettus aegyptiacus]	.	.	.	.	Q13206	1339	0	Probable ATP-dependent RNA helicase DDX10	SPAC1093.05	545	6e-177	COG0513	pfam00270	DEAD	DEAD/DEAH box helicase. Members of this family include the DEAD and DEAH box helicases. Helicases are involved in unwinding nucleic acids. The DEAD box helicases are involved in various aspects of RNA metabolism, including nuclear transcription, pre mRNA splicing, ribosome biogenesis, nucleocytoplasmic transport, translation, RNA decay and organellar gene expression.	GO:0097065|anterior head development;GO:0006364|rRNA processing;	GO:0005634|nucleus;	GO:0005524|ATP binding;GO:0016887|ATP hydrolysis activity;GO:0003723|RNA binding;GO:0003724|RNA helicase activity;	K14776	DDX10, DBP4; ATP-dependent RNA helicase DDX10/DBP4 [EC:3.6.4.13]
gene10009	0	0	0	0.46433	1	2	0	0.202065	-2.30711	0.539441	0.997192	down	no	LOC102147360	pseudogene	chrNC_009150.3:18298796-18300245:-	emb|CAD7688945.1|	359	4.85e-58	unnamed protein product [Nyctereutes procyonoides]	.	.	.	.	O18789	144	2e-37	40S ribosomal protein S2	YGL123w	60.5	7e-17	COG0098	pfam00333	Ribosomal_S5	Ribosomal protein S5, N-terminal domain.	GO:0006412|translation;	GO:0022627|cytosolic small ribosomal subunit;GO:0005730|nucleolus;	GO:0003723|RNA binding;GO:0003735|structural constituent of ribosome;	K02981	RP-S2e, RPS2; small subunit ribosomal protein S2e
gene1001	14	1	3	6.29171	11	4	5	0.980833	-0.0279213	0.980263	0.998057	down	no	LOC111775025	lncRNA	chrNC_009144.3:89393043-89405826:-	.	.	.	.	.	.	.	.	.	.	.	.	.	.	.	.	pfam15449	Retinal	Retinal protein. This family of proteins is found in the photoreceptor cells of the retina. Mutations of the gene encoding this protein have been associated with retinal disorders such as retinitis pigmentosa and late-onset progressive retinal atrophy. The function of this family of proteins is unknown, but it is likely to be important in the development and function of the retina.	.	.	.	.	.
gene10010	1	8	0	2.51802	1	2	3	1.58118	0.661006	0.680915	0.997192	up	no	C7H11orf87	protein_coding	chrNC_009150.3:18839687-18847910:+	ref|XP_004427418.1|	393	5.23e-40	PREDICTED: uncharacterized protein C11orf87 homolog [Ceratotherium simum simum] >KAF5921134.1 hypothetical protein HPG69_018534 [Diceros bicornis minor]	.	.	.	.	Q6NUJ2	130	1e-31	Uncharacterized protein C11orf87	.	.	.	.	pfam15449	Retinal	Retinal protein. This family of proteins is found in the photoreceptor cells of the retina. Mutations of the gene encoding this protein have been associated with retinal disorders such as retinitis pigmentosa and late-onset progressive retinal atrophy. The function of this family of proteins is unknown, but it is likely to be important in the development and function of the retina.	.	.	.	.	.
gene10011	0	0	0	0.171361	0	0	1	0.547711	-0.868514	0.831447	0.997192	down	no	LOC111774101	lncRNA	chrNC_009150.3:18956349-18982014:+	.	.	.	.	.	.	.	.	.	.	.	.	.	.	.	.	pfam13281	DUF4071	Domain of unknown function (DUF4071). This domain is found at the N-terminus of many serine-threonine kinase-like proteins.	.	.	.	.	.
gene10012	39	119	18	44.6213	39	36	17	2.07491	1.05305	0.184709	0.997192	up	no	LOC100069935	protein_coding	chrNC_009150.3:19022393-19023861:+	ref|XP_002833606.1|	2310	0	glutamate dehydrogenase 1, mitochondrial [Pongo abelii] >PNJ02548.1 GLUD1 isoform 1 [Pongo abelii]	.	.	.	.	P00367	894	0	Glutamate dehydrogenase 1, mitochondrial	TM1015	297	2e-94	COG0334	pfam02812	ELFV_dehydrog_N	Glu/Leu/Phe/Val dehydrogenase, dimerisation domain.	GO:0006537|glutamate biosynthetic process;GO:0006538|glutamate catabolic process;GO:0006541|glutamine metabolic process;GO:0032024|positive regulation of insulin secretion;GO:0021762|substantia nigra development;GO:0072350|tricarboxylic acid metabolic process;	GO:0005737|cytoplasm;GO:0005783|endoplasmic reticulum;GO:0005759|mitochondrial matrix;GO:0005739|mitochondrion;	GO:0043531|ADP binding;GO:0005524|ATP binding;GO:0004352|glutamate dehydrogenase (NAD+) activity;GO:0004354|glutamate dehydrogenase (NADP+) activity;GO:0004353|glutamate dehydrogenase [NAD(P)+] activity;GO:0005525|GTP binding;GO:0042802|identical protein binding;GO:0070728|leucine binding;GO:0070403|NAD+ binding;	K00261	GLUD1_2, gdhA; glutamate dehydrogenase (NAD(P)+) [EC:1.4.1.3]
gene10014	155	207	199	171.961	186	170	125	1.24957	0.321435	0.22881	0.997192	up	no	ZC3H12C	protein_coding	chrNC_009150.3:19399267-19466872:+	ref|XP_032976508.1|	4142	0	probable ribonuclease ZC3H12C isoform X3 [Rhinolophus ferrumequinum] >KAF6334720.1 zinc finger CCCH-type containing 12C [Rhinolophus ferrumequinum]	.	.	.	.	Q9C0D7	1546	0	Probable ribonuclease ZC3H12C	.	.	.	.	pfam11977	RNase_Zc3h12a	Zc3h12a-like Ribonuclease NYN domain. This domain is found in the Zc3h12a protein which has shown to be a ribonuclease that controls the stability of a set of inflammatory genes. It has been suggested that this domain belongs to the PIN domain superfamily. This domain has also been identified as part of the NYN domain family.	GO:0090502|RNA phosphodiester bond hydrolysis, endonucleolytic;	GO:0036464|cytoplasmic ribonucleoprotein granule;GO:0005634|nucleus;	GO:0004521|endoribonuclease activity;GO:0046872|metal ion binding;GO:0003729|mRNA binding;	K18668	ZC3H12, MCPIP; ribonuclease ZC3H12 [EC:3.1.-.-]
gene10015	1115	2511	1231	1397.61	1320	1331	932	1.45462	0.540638	0.21021	0.997192	up	no	RDX	protein_coding	chrNC_009150.3:19482743-19565045:-	gb|ERE77002.1|	2425	0	radixin [Cricetulus griseus]	.	.	.	.	Q32LP2	937	0	Radixin	.	.	.	.	pfam00769	ERM	Ezrin/radixin/moesin family. This family of proteins contain a band 4.1 domain (pfam00373), at their amino terminus. This family represents the rest of these proteins.	GO:0051693|actin filament capping;GO:0061028|establishment of endothelial barrier;GO:1903392|negative regulation of adherens junction organization;GO:0045792|negative regulation of cell size;GO:0034260|negative regulation of GTPase activity;GO:0034111|negative regulation of homotypic cell-cell adhesion;GO:0030335|positive regulation of cell migration;GO:2000643|positive regulation of early endoso…	GO:0005912|adherens junction;GO:0045177|apical part of cell;GO:0016324|apical plasma membrane;GO:0032154|cleavage furrow;GO:0005737|cytoplasm;GO:0005856|cytoskeleton;GO:0030175|filopodium;GO:0005925|focal adhesion;GO:0005902|microvillus;GO:0005886|plasma membrane;	GO:0003779|actin binding;GO:0051117|ATPase binding;GO:0050839|cell adhesion molecule binding;	K05762	RDX; radixin
gene10016	0	2	0	0.341099	0	0	0	3.86491	1.95043	0.629066	0.997192	up	no	LOC111774102	lncRNA	chrNC_009150.3:19576913-19614986:-	.	.	.	.	.	.	.	.	.	.	.	.	.	.	.	.	pfam00946	Mononeg_RNA_pol	Mononegavirales RNA dependent RNA polymerase. Members of the Mononegavirales including the Paramyxoviridae, like other non-segmented negative strand RNA viruses, have an RNA-dependent RNA polymerase composed of two subunits, a large protein L and a phosphoprotein P. This is a protein family of the L protein. The L protein confers the RNA polymerase activity on the complex. The P protein acts as a…	.	.	.	.	.
gene10017	533	215	753	604.577	655	683	832	0.730636	-0.452776	0.392118	0.997192	down	no	FDX1	protein_coding	chrNC_009150.3:19649714-19680109:+	ref|NP_999230.1|	629	3.17e-77	adrenodoxin, mitochondrial precursor [Sus scrofa] >P00258.2 RecName: Full=Adrenodoxin, mitochondrial; AltName: Full=Adrenal ferredoxin; AltName: Full=Ferredoxin-1; Flags: Precursor [Sus scrofa] >AAA31030.1 ferredoxin [Sus scrofa]	.	.	.	.	P00258	246	2e-77	Adrenodoxin, mitochondrial	RC0261	114	3e-29	COG0633	pfam00111	Fer2	2Fe-2S iron-sulfur cluster binding domain.	GO:0071320|cellular response to cAMP;GO:1904322|cellular response to forskolin;GO:0008203|cholesterol metabolic process;GO:0022900|electron transport chain;GO:0042446|hormone biosynthetic process;GO:0140647|P450-containing electron transport chain;GO:0051353|positive regulation of oxidoreductase activity;GO:0006694|steroid biosynthetic process;	GO:0005759|mitochondrial matrix;GO:0005739|mitochondrion;	GO:0051537|2 iron, 2 sulfur cluster binding;GO:0009055|electron transfer activity;GO:0046872|metal ion binding;	K22070	FDX1, ADX; ferredoxin-1, mitochondrial
gene10018	23	28	33	26.2776	23	18	33	1.19724	0.259717	0.577273	0.997192	up	no	ARHGAP20	protein_coding	chrNC_009150.3:19775700-19893644:-	gb|TEA34187.1|	5183	0	hypothetical protein DBR06_SOUSAS2710053, partial [Sousa chinensis]	.	.	.	.	Q9P2F6	1976	0	Rho GTPase-activating protein 20	.	.	.	.	pfam00620	RhoGAP	RhoGAP domain. GTPase activator proteins towards Rho/Rac/Cdc42-like small GTPases.	GO:0051056|regulation of small GTPase mediated signal transduction;GO:0007165|signal transduction;	GO:0005829|cytosol;	GO:0005096|GTPase activator activity;	K20641	ARHGAP20; Rho GTPase-activating protein 20
gene10019	0	0	0	0.342721	0	0	2	0.277129	-1.85137	0.645975	0.997192	down	no	LOC106783361	lncRNA	chrNC_009150.3:19791906-19799790:+	gb|EAW67133.1|	183	7.28e-13	Rho GTPase activating protein 20, isoform CRA_a, partial [Homo sapiens]	.	.	.	.	.	.	.	.	.	.	.	.	pfam06500	DUF1100	Alpha/beta hydrolase of unknown function (DUF1100). This family consists of several hypothetical bacterial proteins of unknown function. Members of this family have an alpha/beta hydrolase fold.	.	.	.	.	.
gene1002	29	72	17	29.6748	18	19	22	2.12925	1.09034	0.105217	0.997192	up	no	SH2D4B	protein_coding	chrNC_009144.3:89417401-89490005:-	gb|KAF6425702.1|	1395	3.41e-174	SH2 domain containing 4B [Molossus molossus]	.	.	.	.	Q5SQS7	530	8e-170	SH2 domain-containing protein 4B	.	.	.	.	pfam00017	SH2	SH2 domain.	.	GO:0005737|cytoplasm;	.	.	.
gene10021	0	0	1	0.785833	1	3	0	0.294201	-1.76513	0.49198	0.997192	down	no	C7H11orf53	protein_coding	chrNC_009150.3:20398445-20405642:+	gb|KAF5921144.1|	963	4.55e-116	hypothetical protein HPG69_018544 [Diceros bicornis minor]	gb|CP080949.1|	34	7.79e-06	Rhizophagus irregularis strain A1 chromosome 32	.	.	.	.	.	.	.	.	pfam01976	DUF116	Protein of unknown function DUF116. This archaebacterial protein has no known function. The protein contains seven conserved cysteines and may also be an integral membrane protein.	.	.	.	.	.
gene10022	34	1	49	30.0699	42	48	11	0.903004	-0.147196	0.897187	0.998057	down	no	COLCA1	protein_coding	chrNC_009150.3:20406954-20419631:-	gb|KAF5921146.1|	240	1.43e-20	hypothetical protein HPG69_018546, partial [Diceros bicornis minor]	.	.	.	.	Q6ZS62	77.4	2e-14	Colorectal cancer-associated protein 1	.	.	.	.	pfam10243	MIP-T3	Microtubule-binding protein MIP-T3. This protein, which interacts with both microtubules and TRAF3 (tumor necrosis factor receptor-associated factor 3), is conserved from worms to humans. The N-terminal region is the microtubule binding domain and is well-conserved; the C-terminal 100 residues, also well-conserved, constitute the coiled-coil region which binds to TRAF3. The central region of the …	.	GO:0016020|membrane;	.	.	.
gene10023	9	1	8	7.40403	7	11	9	0.711219	-0.491634	0.57511	0.997192	down	no	COLCA2	protein_coding	chrNC_009150.3:20412812-20421707:+	gb|KAB1255041.1|	1105	7.37e-145	Colorectal cancer-associated protein 2, partial [Camelus dromedarius]	.	.	.	.	A8K830	355	2e-117	POU class 2 homeobox associating factor 3	.	.	.	.	pfam09310	PD-C2-AF1	POU domain, class 2, associating factor 1. Members of this family are transcriptional coactivators that specifically associate with either OCT1 or OCT2, through recognition of their POU domains. They are essential for the response of B-cells to antigens and required for the formation of germinal centers.	.	GO:0005737|cytoplasm;	.	.	.
gene10024	0	34	1	8.80213	4	11	3	2.10007	1.07044	0.52506	0.997192	up	no	POU2AF1	protein_coding	chrNC_009150.3:20459975-20483975:-	ref|XP_032977790.1|	1359	3.46e-179	POU domain class 2-associating factor 1 [Rhinolophus ferrumequinum] >KAF6333967.1 POU class 2 homeobox associating factor 1 [Rhinolophus ferrumequinum]	.	.	.	.	Q2KJA4	455	1e-151	POU domain class 2-associating factor 1	.	.	.	.	pfam09310	PD-C2-AF1	POU domain, class 2, associating factor 1. Members of this family are transcriptional coactivators that specifically associate with either OCT1 or OCT2, through recognition of their POU domains. They are essential for the response of B-cells to antigens and required for the formation of germinal centers.	GO:0098586|cellular response to virus;GO:0002314|germinal center B cell differentiation;GO:0032755|positive regulation of interleukin-6 production;GO:0045944|positive regulation of transcription by RNA polymerase II;	GO:0090575|RNA polymerase II transcription regulator complex;	GO:0003713|transcription coactivator activity;	.	.
gene10025	0	0	0	0.481912	0	2	1	0.195491	-2.35482	0.528771	0.997192	down	no	LOC106783370	protein_coding	chrNC_009150.3:20549955-20576502:+	gb|KAF6465912.1|	5997	0	hypothetical protein HJG63_011280 [Rousettus aegyptiacus]	.	.	.	.	.	.	.	.	.	.	.	.	pfam03154	Atrophin-1	Atrophin-1 family. Atrophin-1 is the protein product of the dentatorubral-pallidoluysian atrophy (DRPLA) gene. DRPLA OMIM:125370 is a progressive neurodegenerative disorder. It is caused by the expansion of a CAG repeat in the DRPLA gene on chromosome 12p. This results in an extended polyglutamine region in atrophin-1, that is thought to confer toxicity to the protein, possibly through altering i…	.	.	.	.	.
gene10026	0	0	0	0.171361	0	0	1	0.547711	-0.868514	0.831447	0.997192	down	no	BTG4	protein_coding	chrNC_009150.3:20580607-20594325:-	gb|KAF5921151.1|	1121	2.41e-150	hypothetical protein HPG69_018551 [Diceros bicornis minor]	.	.	.	.	Q9NY30	380	2e-128	Protein BTG4	.	.	.	.	pfam07742	BTG	BTG family.	GO:0008285|negative regulation of cell population proliferation;GO:0045930|negative regulation of mitotic cell cycle;GO:0030182|neuron differentiation;GO:0051726|regulation of cell cycle;	GO:0005737|cytoplasm;GO:0005634|nucleus;	.	K14443	TOB; protein Tob/BTG
gene10027	3	0	0	1.34878	1	1	3	0.637393	-0.649746	0.740938	0.997192	down	no	C7H11orf88	protein_coding	chrNC_009150.3:20594414-20625891:+	gb|KAG3256795.1|	335	1.24e-54	hypothetical protein H1C71_039949 [Ictidomys tridecemlineatus]	.	.	.	.	Q32P68	131	2e-34	Cilia- and flagella-associated protein HOATZ	.	.	.	.	pfam03221	HTH_Tnp_Tc5	Tc5 transposase DNA-binding domain.	GO:0035082|axoneme assembly;GO:0060271|cilium assembly;GO:0030317|flagellated sperm motility;GO:0007283|spermatogenesis;	GO:0005929|cilium;GO:0005737|cytoplasm;	.	.	.
gene1003	2428	3188	2132	2364.27	2514	2276	1755	1.27165	0.346702	0.215108	0.997192	up	no	TSPAN14	protein_coding	chrNC_009144.3:89524842-89574057:-	gb|KAI5154813.1|	1263	1.36e-163	Tetraspanin-14 [Manis pentadactyla]	.	.	.	.	Q8QZY6	478	5e-159	Tetraspanin-14	.	.	.	.	pfam00335	Tetraspannin	Tetraspanin family.	GO:0045747|positive regulation of Notch signaling pathway;GO:0072659|protein localization to plasma membrane;GO:0051604|protein maturation;	GO:0009986|cell surface;GO:0005886|plasma membrane;GO:0097197|tetraspanin-enriched microdomain;	GO:0019899|enzyme binding;	K17296	TSPAN14; tetraspanin-14
gene10030	100	492	73	159.945	91	96	102	2.44889	1.29213	0.102213	0.997192	up	no	LAYN	protein_coding	chrNC_009150.3:20626009-20652002:+	emb|VFV27154.1|	1617	0	layilin-like isoform 2 [Lynx pardinus]	.	.	.	.	Q9Z209	595	0	Layilin	.	.	.	.	pfam00059	Lectin_C	Lectin C-type domain. This family includes both long and short form C-type	.	GO:0009986|cell surface;GO:0001726|ruffle;	GO:0030246|carbohydrate binding;	K10077	LAYN; layilin
gene10031	0	0	0	0.153779	1	0	0	0.547711	-0.868514	0.831447	0.997192	down	no	LOC102148305	lncRNA	chrNC_009150.3:20660913-20665583:+	.	.	.	.	.	.	.	.	.	.	.	.	.	.	.	.	pfam02990	EMP70	Endomembrane protein 70.	.	.	.	.	.
gene10032	3530	2643	3833	3494.56	4277	4157	2830	0.954267	-0.0675351	0.809849	0.997192	down	no	SIK2	protein_coding	chrNC_009150.3:20697795-20818628:+	ref|XP_006912887.1|	3435	0	serine/threonine-protein kinase SIK2 isoform X1 [Pteropus alecto] >ELK11932.1 Serine/threonine-protein kinase SIK2 [Pteropus alecto]	.	.	.	.	Q9H0K1	1294	0	Serine/threonine-protein kinase SIK2	.	.	.	.	pfam00069	Pkinase	Protein kinase domain.	GO:0042149|cellular response to glucose starvation;GO:0035556|intracellular signal transduction;GO:0046777|protein autophosphorylation;GO:0006468|protein phosphorylation;GO:0046626|regulation of insulin receptor signaling pathway;	GO:0005737|cytoplasm;GO:0005789|endoplasmic reticulum membrane;	GO:0005524|ATP binding;GO:0000287|magnesium ion binding;GO:0106310|protein serine kinase activity;GO:0004674|protein serine/threonine kinase activity;	K16311	SIK2; serine/threonine-protein kinase SIK2 [EC:2.7.11.1]
gene10033	6002	1401	5357	5306.26	6017	6766	6707	0.697893	-0.518922	0.383061	0.997192	down	no	PPP2R1B	protein_coding	chrNC_009150.3:20815271-20848002:-	gb|KAI5766562.1|	3016	0	PPP2R1B [Gulo gulo luscus] >KAI5766715.1 PPP2R1B [Gulo gulo luscus]	.	.	.	.	P54613	1164	0	Serine/threonine-protein phosphatase 2A 65 kDa regulatory subunit A beta isoform (Fragment)	.	.	.	.	pfam13646	HEAT_2	HEAT repeats. This family includes multiple HEAT repeats.	GO:0006470|protein dephosphorylation;	GO:0005737|cytoplasm;GO:0000159|protein phosphatase type 2A complex;	GO:0019888|protein phosphatase regulator activity;	.	.
gene10034	581	345	734	568.963	623	610	559	0.987241	-0.018526	0.959224	0.998057	down	no	ALG9	protein_coding	chrNC_009150.3:20860344-20951625:-	ref|NP_001339346.1|	2903	0	alpha-1,2-mannosyltransferase ALG9 isoform f [Homo sapiens] >EAW67157.1 asparagine-linked glycosylation 9 homolog (yeast, alpha- 1,2-mannosyltransferase), isoform CRA_f [Homo sapiens]	.	.	.	.	Q9H6U8	1098	0	Alpha-1,2-mannosyltransferase ALG9	.	.	.	.	pfam03901	Glyco_transf_22	Alg9-like mannosyltransferase family. Members of this family are mannosyltransferase enzymes. At least some members are localized in endoplasmic reticulum and involved in GPI anchor biosynthesis.	GO:0006488|dolichol-linked oligosaccharide biosynthetic process;GO:0006487|protein N-linked glycosylation;	GO:0005789|endoplasmic reticulum membrane;GO:0016020|membrane;	GO:0000026|alpha-1,2-mannosyltransferase activity;GO:0052926|dol-P-Man:Man(6)GlcNAc(2)-PP-Dol alpha-1,2-mannosyltransferase activity;GO:0052918|dol-P-Man:Man(8)GlcNAc(2)-PP-Dol alpha-1,2-mannosyltransferase activity;GO:0000030|mannosyltransferase activity;	K03846	ALG9; alpha-1,2-mannosyltransferase [EC:2.4.1.259 2.4.1.261]
gene10035	141	216	191	217.855	174	269	327	0.749364	-0.416261	0.300524	0.997192	down	no	C7H11orf1	protein_coding	chrNC_009150.3:20951384-20962515:+	ref|XP_028372712.1|	807	4.31e-105	UPF0686 protein C11orf1 homolog isoform X3 [Phyllostomus discolor] >KAF6102340.1 hypothetical protein HJG60_001633 [Phyllostomus discolor]	.	.	.	.	Q2T9Q3	297	7e-98	UPF0686 protein C11orf1 homolog	.	.	.	.	pfam06608	DUF1143	Protein of unknown function (DUF1143). This family consists of several hypothetical mammalian proteins (from mouse and human). The function of this family is unknown.	.	GO:0005634|nucleus;	.	.	.
gene10036	207	199	189	204.323	238	216	190	0.989082	-0.0158379	0.938881	0.998057	down	no	FDXACB1	protein_coding	chrNC_009150.3:20954785-20958779:-	gb|KAF5921154.1|	3127	0	hypothetical protein HPG69_018554 [Diceros bicornis minor]	.	.	.	.	Q9BRP7	1119	0	Ferredoxin-fold anticodon-binding domain-containing protein 1	SPCC736.03c_2	68.2	2e-12	COG0072	pfam10354	DUF2431	Domain of unknown function (DUF2431). This is the N-terminal domain of a family of proteins found from plants to humans. The function is not known.	GO:0070475|rRNA base methylation;	GO:0005737|cytoplasm;	GO:0070042|rRNA (uridine-N3-)-methyltransferase activity;	.	.
gene10037	1701	2310	1754	1672.11	1676	1534	1124	1.42838	0.514381	0.0511706	0.997192	up	no	CRYAB	protein_coding	chrNC_009150.3:20964634-20968038:-	gb|KAF0873562.1|	1073	5.8e-147	CRYAB protein, partial [Crocuta crocuta]	.	.	.	.	P02510	345	9e-119	Alpha-crystallin B chain	.	.	.	.	pfam00011	HSP20	Hsp20/alpha crystallin family. Not only do small heat-shock-proteins occur in eukaryotes and prokaryotes but they have also now been shown to occur in cyanobacterial phages as well as their bacterial hosts.	GO:0043066|negative regulation of apoptotic process;GO:0045892|negative regulation of DNA-templated transcription;GO:0032387|negative regulation of intracellular transport;GO:0042026|protein refolding;GO:0009408|response to heat;	GO:0005737|cytoplasm;GO:0005576|extracellular region;GO:0005764|lysosome;GO:0005634|nucleus;GO:0032991|protein-containing complex;	GO:0046872|metal ion binding;GO:0042803|protein homodimerization activity;GO:0005212|structural constituent of eye lens;GO:0051082|unfolded protein binding;	K09542	CRYAB; crystallin, alpha B
gene10038	87	198	92	100.683	97	72	60	1.7669	0.821223	0.0853913	0.997192	up	no	HSPB2	protein_coding	chrNC_009150.3:20967079-20970156:+	ref|XP_022417296.1|	865	2.96e-115	heat shock protein beta-2 [Delphinapterus leucas] >XP_024610045.1 heat shock protein beta-2 [Neophocaena asiaeorientalis asiaeorientalis] >XP_029065375.1 heat shock protein beta-2 [Monodon monoceros] >TKC43239.1 hypothetical protein EI555_003029 [Monodon monoceros]	.	.	.	.	Q16082	335	6e-114	Heat shock protein beta-2	.	.	.	.	pfam00011	HSP20	Hsp20/alpha crystallin family. Not only do small heat-shock-proteins occur in eukaryotes and prokaryotes but they have also now been shown to occur in cyanobacterial phages as well as their bacterial hosts.	GO:0042026|protein refolding;GO:0009408|response to heat;GO:0006986|response to unfolded protein;GO:0007525|somatic muscle development;	GO:0005737|cytoplasm;GO:0005829|cytosol;GO:0005634|nucleus;	GO:0008047|enzyme activator activity;GO:0005212|structural constituent of eye lens;GO:0051082|unfolded protein binding;	K09543	HSPB2; heat shock protein beta-2
gene10039	314	84	394	307.343	363	331	381	0.781692	-0.355327	0.55935	0.997192	down	no	C7H11orf52	protein_coding	chrNC_009150.3:20973623-20980226:+	ref|XP_036115673.1|	493	5.94e-59	uncharacterized protein C11orf52 homolog [Molossus molossus] >KAF6437040.1 hypothetical protein HJG59_001663 [Molossus molossus]	.	.	.	.	Q96A22	175	9e-52	Uncharacterized protein C11orf52	.	.	.	.	pfam15147	DUF4578	Domain of unknown function (DUF4578). This family of proteins is found in eukaryotes. Proteins in this family are typically between 44 and 137 amino acids in length.	.	GO:0070062|extracellular exosome;	.	.	.
gene1004	23490	1481	33232	19064.5	26242	18277	13414	1.07853	0.109071	0.908626	0.998057	up	no	FAM213A	protein_coding	chrNC_009144.3:89604927-89625491:-	ref|XP_021555181.1|	977	6.86e-129	peroxiredoxin-like 2A isoform X2 [Neomonachus schauinslandi] >XP_021555182.1 peroxiredoxin-like 2A isoform X2 [Neomonachus schauinslandi] >XP_034878943.1 peroxiredoxin-like 2A isoform X2 [Mirounga leonina] >XP_034878950.1 peroxiredoxin-like 2A isoform X2 [Mirounga leonina] >XP_034878956.1 peroxiredoxin-like 2A isoform X2 [Mirounga leonina] >XP_045734172.1 peroxiredoxin-like 2A isoform X2 [Miroung…	.	.	.	.	Q9BRX8	376	4e-127	Peroxiredoxin-like 2A	.	.	.	.	pfam13911	AhpC-TSA_2	AhpC/TSA antioxidant enzyme. This family contains proteins related to alkyl hydro-peroxide reductase (AhpC) and thiol specific antioxidant (TSA).	GO:0045670|regulation of osteoclast differentiation;	GO:0005737|cytoplasm;GO:0005576|extracellular region;	GO:0016209|antioxidant activity;	.	.
gene10040	0	0	0	0.342721	0	0	2	0.277129	-1.85137	0.645975	0.997192	down	no	LOC111774144	protein_coding	chrNC_009150.3:20980330-20980779:-	.	.	.	.	.	.	.	.	.	.	.	.	.	.	.	.	pfam15685	GGN	Gametogenetin. GGN is a family of proteins largely found in mammals. It reacts with POG in the maturation of sperm and is expressed virtually only in the testis. It is found to be associated with the intracellular membrane, binds with GGNBP1 and may be involved in vesicular trafficking.	.	.	.	.	.
gene10041	583	540	742	671.185	746	980	506	0.898054	-0.155126	0.637421	0.997192	down	no	DIXDC1	protein_coding	chrNC_009150.3:20980748-21049829:+	ref|XP_032976430.1|	3206	0	dixin isoform X1 [Rhinolophus ferrumequinum] >KAF6332904.1 DIX domain containing 1 [Rhinolophus ferrumequinum]	.	.	.	.	Q155Q3	1229	0	Dixin	ECU09g0290	55.8	1e-06	COG5069	pfam00778	DIX	DIX domain. The DIX domain is present in Dishevelled and axin. This domain is involved in homo- and hetero-oligomerization. It is involved in the homo- oligomerization of mouse axin. The axin DIX domain also interacts with the dishevelled DIX domain. The DIX domain has also been called the DAX domain.	GO:0060070|canonical Wnt signaling pathway;GO:0021695|cerebellar cortex development;GO:0021799|cerebral cortex radially oriented cell migration;GO:0021869|forebrain ventricular zone progenitor cell division;GO:0045665|negative regulation of neuron differentiation;GO:0050772|positive regulation of axonogenesis;GO:0046330|positive regulation of JNK cascade;GO:0030177|positive regulation of Wnt sign…	GO:0043679|axon terminus;GO:0005856|cytoskeleton;GO:0005829|cytosol;GO:0005925|focal adhesion;GO:0043025|neuronal cell body;GO:0032991|protein-containing complex;	GO:0003779|actin binding;GO:0043015|gamma-tubulin binding;GO:0031435|mitogen-activated protein kinase kinase kinase binding;GO:0019904|protein domain specific binding;	.	.
gene10042	1763	676	1932	1600.71	1865	1897	1599	0.871377	-0.19863	0.674594	0.997192	down	no	DLAT	protein_coding	chrNC_009150.3:21052736-21093564:+	emb|VFV27138.1|	2665	0	dihydrolipoyllysine-residue acetyltransferase [Lynx pardinus]	ref|XM_007417487.1|	36	3.86e-07	Melampsora larici-populina 98AG31 uncharacterized protein (MELLADRAFT_50754), mRNA	P10515	986	0	Dihydrolipoyllysine-residue acetyltransferase component of pyruvate dehydrogenase complex, mitochondrial	SPCC794.07	402	6e-126	COG0508	pfam00198	2-oxoacid_dh	2-oxoacid dehydrogenases acyltransferase (catalytic domain). These proteins contain one to three copies of a lipoyl binding domain followed by the catalytic domain.	GO:0006086|acetyl-CoA biosynthetic process from pyruvate;GO:0006006|glucose metabolic process;GO:0006099|tricarboxylic acid cycle;	GO:0043231|intracellular membrane-bounded organelle;GO:0005759|mitochondrial matrix;GO:0005967|mitochondrial pyruvate dehydrogenase complex;GO:0005739|mitochondrion;GO:0045254|pyruvate dehydrogenase complex;	GO:0004742|dihydrolipoyllysine-residue acetyltransferase activity;GO:0042802|identical protein binding;	K00627	DLAT, aceF, pdhC; pyruvate dehydrogenase E2 component (dihydrolipoamide acetyltransferase) [EC:2.3.1.12]
gene10043	101	28	81	85.8487	81	111	118	0.720087	-0.473757	0.408976	0.997192	down	no	PIH1D2	protein_coding	chrNC_009150.3:21095768-21101023:-	gb|KAF6105497.1|	1541	0	PIH1 domain containing 2 [Phyllostomus discolor]	.	.	.	.	.	.	.	.	.	.	.	.	pfam08190	PIH1	pre-RNA processing PIH1/Nop17. This domain is involved in pre-rRNA processing. It has has been shown to be required either for nucleolar retention or correct assembly of the box C/D snoRNP in Saccharomyces cerevisiae. The C-terminal region of this family has similarity to the CS domain pfam04969.	.	.	.	.	.
gene10044	651	669	718	691.249	710	663	768	1.01125	0.0161454	0.9365	0.998057	up	no	NKAPD1	protein_coding	chrNC_009150.3:21101138-21110810:+	ref|XP_006733353.1|	909	1.31e-110	uncharacterized protein NKAPD1 isoform X1 [Leptonychotes weddellii] >XP_021552202.1 LOW QUALITY PROTEIN: uncharacterized protein NKAPD1 [Neomonachus schauinslandi] >XP_030883973.1 uncharacterized protein NKAPD1 isoform X1 [Leptonychotes weddellii] >XP_030883974.1 uncharacterized protein NKAPD1 isoform X1 [Leptonychotes weddellii] >XP_030883975.1 uncharacterized protein NKAPD1 isoform X1 [Leptonyc…	.	.	.	.	Q6ZUT1	334	2e-103	Uncharacterized protein NKAPD1	.	.	.	.	pfam15692	NKAP	NF-kappa-B-activating protein. NKAP is a family of eukaryotic proteins that interacts with NF-kappa-B. It is a nuclear regulator of TNF- and IL-1-induced NF-kappa-B activation. NKAP does not interact with RIP in mammalian cells family is often found in association with pfam06047.	.	.	GO:0042802|identical protein binding;	.	.
gene10045	621	329	677	622.056	688	580	868	0.80524	-0.312509	0.45673	0.997192	down	no	TIMM8B	protein_coding	chrNC_009150.3:21111020-21113083:-	gb|KAF5921163.1|	433	5.3e-53	hypothetical protein HPG69_018563 [Diceros bicornis minor]	.	.	.	.	Q9Y5J9	167	1e-51	Mitochondrial import inner membrane translocase subunit Tim8 B	.	.	.	.	pfam02953	zf-Tim10_DDP	Tim10/DDP family zinc finger. Putative zinc binding domain with four conserved cysteine residues. This domain is found in the human disease protein TIMM8A. Members of this family such as Tim9 and Tim10 are involved in mitochondrial protein import. Members of this family seem to be localized to the mitochondrial intermembrane space.	GO:0045039|protein insertion into mitochondrial inner membrane;GO:0006626|protein targeting to mitochondrion;GO:0007605|sensory perception of sound;	GO:0005615|extracellular space;GO:0005743|mitochondrial inner membrane;GO:0005758|mitochondrial intermembrane space;GO:0042719|mitochondrial intermembrane space protein transporter complex;	GO:0140318|protein transporter activity;GO:0008270|zinc ion binding;	K17780	TIM8; mitochondrial import inner membrane translocase subunit TIM8
gene10046	1680	1289	1937	1832.25	1946	1967	2284	0.839534	-0.25234	0.364999	0.997192	down	no	SDHD	protein_coding	chrNC_009150.3:21113100-21123608:+	gb|AAH70307.1|	682	6.21e-86	Succinate dehydrogenase complex, subunit D, integral membrane protein [Homo sapiens]	.	.	.	.	O14521	266	1e-85	Succinate dehydrogenase [ubiquinone] cytochrome b small subunit, mitochondrial	.	.	.	.	pfam05328	CybS	CybS, succinate dehydrogenase cytochrome B small subunit. This family consists of several eukaryotic succinate dehydrogenase [ubiquinone] cytochrome B small subunit, mitochondrial precursor (CybS) proteins. SDHD encodes the small subunit (cybS) of cytochrome b in succinate-ubiquinone oxidoreductase (mitochondrial complex II). Mitochondrial complex II is involved in the Krebs cycle and in the aero…	GO:0071456|cellular response to hypoxia;GO:0006121|mitochondrial electron transport, succinate to ubiquinone;GO:0042776|proton motive force-driven mitochondrial ATP synthesis;GO:0050433|regulation of catecholamine secretion;GO:0006099|tricarboxylic acid cycle;	GO:0005740|mitochondrial envelope;GO:0005743|mitochondrial inner membrane;GO:0005749|mitochondrial respiratory chain complex II, succinate dehydrogenase complex (ubiquinone);GO:0005739|mitochondrion;	GO:0009055|electron transfer activity;GO:0020037|heme binding;GO:0046872|metal ion binding;GO:0008177|succinate dehydrogenase (ubiquinone) activity;GO:0048039|ubiquinone binding;	K00237	SDHD, SDH4; succinate dehydrogenase (ubiquinone) membrane anchor subunit
gene10047	294	91	179	225.871	272	211	318	0.749811	-0.4154	0.440571	0.997192	down	no	IL18	protein_coding	chrNC_009150.3:21165065-21183617:-	ref|NP_001075981.1|	1025	3.25e-139	interleukin-18 precursor [Equus caballus] >XP_005611483.1 interleukin-18 isoform X1 [Equus caballus] >XP_005611484.1 interleukin-18 isoform X1 [Equus caballus] >XP_008540287.1 PREDICTED: interleukin-18 [Equus przewalskii] >XP_008540288.1 PREDICTED: interleukin-18 [Equus przewalskii] >XP_014710946.1 interleukin-18 [Equus asinus] >XP_014710947.1 interleukin-18 [Equus asinus] >XP_046493964.1 interle…	.	.	.	.	Q9XSQ7	399	6e-139	Interleukin-18	.	.	.	.	pfam00340	IL1	Interleukin-1 / 18. This family includes interleukin-1 and interleukin-18.	GO:0032148|activation of protein kinase B activity;GO:0001525|angiogenesis;GO:0008283|cell population proliferation;GO:0071407|cellular response to organic cyclic compound;GO:0042632|cholesterol homeostasis;GO:0050830|defense response to Gram-positive bacterium;GO:0061436|establishment of skin barrier;GO:0006954|inflammatory response;GO:0035655|interleukin-18-mediated signaling pathway;GO:0031663…	GO:0005737|cytoplasm;GO:0005615|extracellular space;	GO:0005125|cytokine activity;GO:0045515|interleukin-18 receptor binding;	K05482	IL18, IL1F4; interleukin 18
gene10048	12	5	9	9.10174	9	10	10	0.957163	-0.0631641	0.921631	0.998057	down	no	TEX12	protein_coding	chrNC_009150.3:21186077-21190804:+	ref|XP_036115997.1|	517	3.34e-60	testis-expressed protein 12 [Molossus molossus] >KAF6439225.1 testis expressed 12 [Molossus molossus]	.	.	.	.	Q9BXU0	189	3e-55	Testis-expressed protein 12	.	.	.	.	pfam15219	TEX12	Testis-expressed 12.	GO:0000711|meiotic DNA repair synthesis;GO:0007130|synaptonemal complex assembly;	GO:0000801|central element;GO:0005694|chromosome;	.	K19537	TEX12; testis-expressed sequence 12 protein
gene10049	785	523	894	865.816	989	941	1122	0.765356	-0.385797	0.228727	0.997192	down	no	BCO2	protein_coding	chrNC_009150.3:21193058-21240882:+	gb|EFB14353.1|	2750	0	hypothetical protein PANDA_009972, partial [Ailuropoda melanoleuca]	.	.	.	.	Q6QT07	1031	0	Carotenoid-cleaving dioxygenase, mitochondrial	slr1648	87	1e-16	COG3670	pfam03055	RPE65	Retinal pigment epithelial membrane protein. This family represents a retinal pigment epithelial membrane receptor which is abundantly expressed in retinal pigment epithelium, and binds plasma retinal binding protein. The family also includes the sequence related neoxanthin cleavage enzyme in plants and lignostilbene-alpha,beta-dioxygenase in bacteria.	GO:0016121|carotene catabolic process;GO:0062172|lutein catabolic process;GO:1901176|lycopene catabolic process;GO:0016124|xanthophyll catabolic process;GO:1901826|zeaxanthin catabolic process;	GO:0005739|mitochondrion;	GO:0010437|9,10 (9', 10')-carotenoid-cleaving dioxygenase activity;GO:0102076|beta,beta-carotene-9',10'-cleaving oxygenase activity;GO:0046872|metal ion binding;GO:0004497|monooxygenase activity;	.	.
gene1005	10	26	19	17.853	11	13	28	1.10362	0.142247	0.83395	0.997192	up	no	DYDC2	protein_coding	chrNC_009144.3:89667464-89682111:-	gb|KAB0402900.1|	599	1.89e-70	hypothetical protein E2I00_006094 [Balaenoptera physalus]	.	.	.	.	Q96IM9	218	1e-64	DPY30 domain-containing protein 2	.	.	.	.	pfam05186	Dpy-30	Dpy-30 motif. This motif is found in a wide variety of domain contexts. It is found in the Dpy-30 proteins hence the motifs name. It is about 40 residues long and is probably formed of two alpha-helices. It may be a dimerisation motif analogous to pfam02197 (Bateman A pers obs).	GO:0051568|histone H3-K4 methylation;	GO:0044666|MLL3/4 complex;GO:0048188|Set1C/COMPASS complex;	.	.	.
gene10050	335	586	472	412.752	395	356	348	1.34993	0.432885	0.148965	0.997192	up	no	PTS	protein_coding	chrNC_009150.3:21241999-21249091:+	ref|XP_010967227.1|	749	5.66e-96	6-pyruvoyl tetrahydrobiopterin synthase [Camelus bactrianus] >XP_031299585.1 6-pyruvoyl tetrahydrobiopterin synthase [Camelus dromedarius] >XP_032328660.1 6-pyruvoyl tetrahydrobiopterin synthase [Camelus ferus] >KAB1255068.1 6-pyruvoyl tetrahydrobiopterin synthase [Camelus dromedarius] >KAB1255069.1 6-pyruvoyl tetrahydrobiopterin synthase [Camelus dromedarius] >KAB1255070.1 6-pyruvoyl tetrahydrob…	.	.	.	.	Q03393	258	1e-82	6-pyruvoyl tetrahydrobiopterin synthase	alr4554	124	2e-31	COG0720	pfam01242	PTPS	6-pyruvoyl tetrahydropterin synthase. 6-Pyruvoyl tetrahydrobiopterin synthase catalyzes the conversion of dihydroneopterin triphosphate to 6-pyruvoyl tetrahydropterin, the second of three enzymatic steps in the synthesis of tetrahydrobiopterin from GTP. The functional enzyme is a hexamer of identical subunits.	GO:0006520|amino acid metabolic process;GO:0007417|central nervous system development;GO:0006729|tetrahydrobiopterin biosynthetic process;	GO:0005737|cytoplasm;GO:0005829|cytosol;GO:0005739|mitochondrion;	GO:0003874|6-pyruvoyltetrahydropterin synthase activity;GO:0042802|identical protein binding;GO:0046872|metal ion binding;	K01737	queD, ptpS, PTS; 6-pyruvoyltetrahydropterin/6-carboxytetrahydropterin synthase [EC:4.2.3.12 4.1.2.50]
gene10051	7290	15	9361	5559.2	7488	5046	4600	1.04136	0.0584637	0.966402	0.998057	up	no	PLET1	protein_coding	chrNC_009150.3:21264690-21275270:-	emb|VFV27126.1|	433	2.99e-46	Hypothetical predicted protein [Lynx pardinus]	.	.	.	.	Q7YQE5	132	1e-33	Placenta-expressed transcript 1 protein	.	.	.	.	pfam15845	NICE-1	Cysteine-rich C-terminal 1 family. NICE-1 is family of proteins found in primates. Proteins in this family are typically between 51 and 105 amino acids in length.	GO:0030154|cell differentiation;GO:0001953|negative regulation of cell-matrix adhesion;GO:0030335|positive regulation of cell migration;GO:0035313|wound healing, spreading of epidermal cells;	GO:0016324|apical plasma membrane;GO:0009897|external side of plasma membrane;	.	.	.
gene10052	73	178	61	79.5096	57	76	33	2.03047	1.02181	0.08457	0.997192	up	no	NCAM1	protein_coding	chrNC_009150.3:21919247-22223824:+	ref|XP_021588061.1|	4820	0	neural cell adhesion molecule 1 isoform X18 [Ictidomys tridecemlineatus] >KAG3286546.1 neural cell adhesion molecule 1, transcript variant X1 [Ictidomys tridecemlineatus]	.	.	.	.	P13595	1792	0	Neural cell adhesion molecule 1	.	.	.	.	pfam07679	I-set	Immunoglobulin I-set domain.	GO:0007568|aging;GO:0007413|axonal fasciculation;GO:0019722|calcium-mediated signaling;GO:0007166|cell surface receptor signaling pathway;GO:0071679|commissural neuron axon guidance;GO:0034109|homotypic cell-cell adhesion;GO:0007611|learning or memory;GO:0050804|modulation of chemical synaptic transmission;GO:0033555|multicellular organismal response to stress;GO:0060548|negative regulation of ce…	GO:0030424|axon;GO:0009986|cell surface;GO:0005911|cell-cell junction;GO:0005829|cytosol;GO:0009897|external side of plasma membrane;GO:0098978|glutamatergic synapse;GO:0030426|growth cone;GO:0043209|myelin sheath;GO:0043005|neuron projection;GO:0043025|neuronal cell body;GO:0005886|plasma membrane;GO:0098685|Schaffer collateral - CA1 synapse;	GO:0008201|heparin binding;GO:0030275|LRR domain binding;GO:0019902|phosphatase binding;	K06491	NCAM, CD56; neural cell adhesion molecule
gene10053	121	63	97	128.528	125	188	187	0.597517	-0.742949	0.0730689	0.997192	down	no	TTC12	protein_coding	chrNC_009150.3:22251822-22301873:+	ref|XP_036077046.1|	3066	0	tetratricopeptide repeat protein 12 isoform X2 [Rousettus aegyptiacus] >KAF6468482.1 tetratricopeptide repeat domain 12 [Rousettus aegyptiacus]	.	.	.	.	Q9H892	1146	0	Tetratricopeptide repeat protein 12	ECU09g1180	73.6	2e-13	COG0457	pfam07719	TPR_2	Tetratricopeptide repeat. This Pfam entry includes outlying Tetratricopeptide-like repeats (TPR) that are not matched by pfam00515.	GO:0070286|axonemal dynein complex assembly;GO:0007288|sperm axoneme assembly;	GO:0005813|centrosome;GO:0005737|cytoplasm;	.	.	.
gene10054	652	20	683	577.81	563	644	934	0.666969	-0.584308	0.575002	0.997192	down	no	ANKK1	protein_coding	chrNC_009150.3:22319319-22331898:+	gb|KAF5921169.1|	3725	0	hypothetical protein HPG69_018569 [Diceros bicornis minor]	.	.	.	.	Q8NFD2	1331	0	Ankyrin repeat and protein kinase domain-containing protein 1	all2748	154	5e-39	COG0666	pfam07714	Pkinase_Tyr	Protein tyrosine kinase.	GO:0006468|protein phosphorylation;GO:0010564|regulation of cell cycle process;	GO:0042995|cell projection;GO:0005737|cytoplasm;GO:0005634|nucleus;	GO:0005524|ATP binding;GO:0106310|protein serine kinase activity;GO:0004674|protein serine/threonine kinase activity;	K16289	ANKK1; ankyrin repeat and protein kinase domain-containing protein 1 [EC:2.7.11.1]
gene10055	2	4	4	3.31314	1	5	4	1.05728	0.0803536	0.938456	0.998057	up	no	DRD2	protein_coding	chrNC_009150.3:22339752-22400899:-	gb|EAW67219.1|	2056	0	dopamine receptor D2, isoform CRA_a [Homo sapiens]	.	.	.	.	Q9GJU1	772	0	D(2) dopamine receptor	.	.	.	.	pfam00001	7tm_1	7 transmembrane receptor (rhodopsin family). This family contains, amongst other G-protein-coupled receptors (GCPRs), members of the opsin family, which have been considered to be typical members of the rhodopsin superfamily. They share several motifs, mainly the seven transmembrane helices, GCPRs of the rhodopsin superfamily. All opsins bind a chromophore, such as 11-cis-retinal. The function of…	GO:0007195|adenylate cyclase-inhibiting dopamine receptor signaling pathway;GO:1990384|hyaloid vascular plexus regression;GO:0065008|regulation of biological quality;GO:1903530|regulation of secretion by cell;	GO:0000139|Golgi membrane;GO:0005886|plasma membrane;GO:0045202|synapse;	GO:0004952|dopamine neurotransmitter receptor activity;GO:0004930|G protein-coupled receptor activity;	K04145	DRD2; dopamine receptor D2
gene10056	0	0	3	0.65246	1	0	0	2.90929	1.54067	0.673011	0.997192	up	no	LOC100070686	pseudogene	chrNC_009150.3:22423295-22438609:-	gb|KAF5921172.1|	428	3.36e-49	hypothetical protein HPG69_018572 [Diceros bicornis minor]	.	.	.	.	P67809	129	4e-36	Y-box-binding protein 1	aq_1303a	47.4	3e-06	COG1278	pfam00313	CSD	'Cold-shock' DNA-binding domain.	GO:0098761|cellular response to interleukin-7;GO:0070934|CRD-mediated mRNA stabilization;GO:0048598|embryonic morphogenesis;GO:0008544|epidermis development;GO:0001701|in utero embryonic development;GO:1990428|miRNA transport;GO:0006397|mRNA processing;GO:0048255|mRNA stabilization;GO:2000773|negative regulation of cellular senescence;GO:1900152|negative regulation of nuclear-transcribed mRNA cat…	GO:0070937|CRD-mediated mRNA stability complex;GO:0005737|cytoplasm;GO:0010494|cytoplasmic stress granule;GO:0005829|cytosol;GO:0005783|endoplasmic reticulum;GO:0070062|extracellular exosome;GO:0005576|extracellular region;GO:0071204|histone pre-mRNA 3'end processing complex;GO:0043231|intracellular membrane-bounded organelle;GO:1990124|messenger ribonucleoprotein complex;GO:0005654|nucleoplasm;G…	GO:0062153|C5-methylcytidine-containing RNA binding;GO:0003682|chromatin binding;GO:0003677|DNA binding;GO:0003690|double-stranded DNA binding;GO:0051020|GTPase binding;GO:0035198|miRNA binding;GO:0003729|mRNA binding;GO:0003676|nucleic acid binding;GO:0003723|RNA binding;GO:1990837|sequence-specific double-stranded DNA binding;GO:0003697|single-stranded DNA binding;	K09276	YBX1, NSEP1; Y-box-binding protein 1
gene10057	0	5	0	0.852747	0	0	0	9.66165	3.27227	0.408582	0.997192	up	no	LOC102149507	lncRNA	chrNC_009150.3:22481190-22490253:+	gb|KAI5282569.1|	139	1.35e-07	Vezatin [Manis pentadactyla]	.	.	.	.	.	.	.	.	.	.	.	.	pfam02326	YMF19	Plant ATP synthase F0. This family corresponds to subunit 8 (YMF19) of the F0 complex of plant and algae mitochondrial F-ATPases (EC:3.6.1.34).	.	.	.	.	.
gene10058	63	300	67	101.11	60	83	33	2.63967	1.40036	0.0676947	0.997192	up	no	TMPRSS5	protein_coding	chrNC_009150.3:22604772-22618010:-	gb|KAF6468326.1|	1944	0	transmembrane serine protease 5 [Rousettus aegyptiacus]	.	.	.	.	Q9H3S3	697	0	Transmembrane protease serine 5	VC1649	103	3e-22	COG5640	pfam00089	Trypsin	Trypsin.	GO:0006508|proteolysis;	GO:0043025|neuronal cell body;GO:0005886|plasma membrane;	GO:0008233|peptidase activity;GO:0005044|scavenger receptor activity;GO:0004252|serine-type endopeptidase activity;	K09636	TMPRSS5; transmembrane protease serine 5 [EC:3.4.21.-]
gene1006	0	2	2	1.00019	0	1	1	2.09156	1.06458	0.593158	0.997192	up	no	DYDC1	protein_coding	chrNC_009144.3:89682411-89704691:+	ref|XP_003639051.1|	582	3e-72	DPY30 domain-containing protein 1 [Canis lupus familiaris] >XP_005619147.1 DPY30 domain-containing protein 1 [Canis lupus familiaris] >XP_005619148.1 DPY30 domain-containing protein 1 [Canis lupus familiaris] >XP_022273312.1 DPY30 domain-containing protein 1 [Canis lupus familiaris] >XP_025290688.1 DPY30 domain-containing protein 1 [Canis lupus dingo] >XP_025290689.1 DPY30 domain-containing prote…	.	.	.	.	Q8WWB3	217	6e-68	DPY30 domain-containing protein 1	.	.	.	.	pfam05186	Dpy-30	Dpy-30 motif. This motif is found in a wide variety of domain contexts. It is found in the Dpy-30 proteins hence the motifs name. It is about 40 residues long and is probably formed of two alpha-helices. It may be a dimerisation motif analogous to pfam02197 (Bateman A pers obs).	GO:0051568|histone H3-K4 methylation;	GO:0044666|MLL3/4 complex;GO:0048188|Set1C/COMPASS complex;	.	.	.
gene10060	1065	916	1173	1134.49	1178	1216	1323	0.901453	-0.149676	0.503143	0.997192	down	no	ZW10	protein_coding	chrNC_009150.3:22636836-22681302:-	gb|TEA40613.1|	3853	0	hypothetical protein DBR06_SOUSAS24910008, partial [Sousa chinensis]	.	.	.	.	O43264	1429	0	Centromere/kinetochore protein zw10 homolog	.	.	.	.	pfam06248	Zw10	Centromere/kinetochore Zw10. Zw10 and rough deal proteins are both required for correct metaphase check-pointing during mitosis. These proteins bind to the centromere/kinetochore.	GO:0051301|cell division;GO:0006888|endoplasmic reticulum to Golgi vesicle-mediated transport;GO:0000132|establishment of mitotic spindle orientation;GO:0007030|Golgi organization;GO:0051321|meiotic cell cycle;GO:0007080|mitotic metaphase plate congression;GO:0000070|mitotic sister chromatid segregation;GO:0007094|mitotic spindle assembly checkpoint signaling;GO:0034501|protein localization to ki…	GO:0005829|cytosol;GO:0070939|Dsl1/NZR complex;GO:0005783|endoplasmic reticulum;GO:0005789|endoplasmic reticulum membrane;GO:0000776|kinetochore;GO:0005828|kinetochore microtubule;GO:0005811|lipid droplet;GO:0016020|membrane;GO:0005634|nucleus;GO:1990423|RZZ complex;GO:0000922|spindle pole;	GO:0019237|centromeric DNA binding;	K11578	ZW10, DSL1; protein transport protein DSL1/ZW10
gene10061	0	0	1	0.337588	0	0	1	1.06678	0.0932583	0.981766	0.998057	up	no	CLDN25	protein_coding	chrNC_009150.3:22685102-22686252:+	ref|XP_046321201.1|	812	1.38e-105	putative claudin-25 [Marmota monax] >KAF7466656.1 putative claudin-25 [Marmota monax] >VTJ86082.1 Hypothetical predicted protein [Marmota monax]	.	.	.	.	C9JDP6	308	3e-102	Putative claudin-25	.	.	.	.	pfam00822	PMP22_Claudin	PMP-22/EMP/MP20/Claudin family.	GO:0070830|bicellular tight junction assembly;GO:0007155|cell adhesion;	GO:0005923|bicellular tight junction;GO:0005886|plasma membrane;GO:0070160|tight junction;	GO:0005198|structural molecule activity;	K06087	CLDN; claudin
gene10062	942	1755	1216	1216.65	1309	1355	808	1.2114	0.276673	0.453149	0.997192	up	no	USP28	protein_coding	chrNC_009150.3:22696621-22755806:-	gb|KAF5921176.1|	5398	0	hypothetical protein HPG69_018576 [Diceros bicornis minor]	.	.	.	.	Q96RU2	1338	0	Ubiquitin carboxyl-terminal hydrolase 28	YMR304w	70.1	5e-11	COG5077	pfam00443	UCH	Ubiquitin carboxyl-terminal hydrolase.	GO:0008283|cell population proliferation;GO:0006974|cellular response to DNA damage stimulus;GO:0034644|cellular response to UV;GO:0000077|DNA damage checkpoint signaling;GO:0006281|DNA repair;GO:0042771|intrinsic apoptotic signaling pathway in response to DNA damage by p53 class mediator;GO:0016579|protein deubiquitination;GO:0007265|Ras protein signal transduction;GO:0031647|regulation of prote…	GO:0005829|cytosol;GO:0016604|nuclear body;GO:0005654|nucleoplasm;GO:0005634|nucleus;GO:0032991|protein-containing complex;	GO:0004843|cysteine-type deubiquitinase activity;GO:0004197|cysteine-type endopeptidase activity;	K21122	USP28; ubiquitin carboxyl-terminal hydrolase 28 [EC:3.4.19.12]
gene10063	1	0	0	0.328994	1	0	0	1.06678	0.0932583	0.981766	0.998057	up	no	HTR3B	protein_coding	chrNC_009150.3:22807059-22838088:+	gb|KAF5921174.1|	1360	0	hypothetical protein HPG69_018574 [Diceros bicornis minor]	.	.	.	.	O95264	500	2e-174	5-hydroxytryptamine receptor 3B	.	.	.	.	pfam02931	Neur_chan_LBD	Neurotransmitter-gated ion-channel ligand binding domain. This family is the extracellular ligand binding domain of these ion channels. This domain forms a pentameric arrangement in the known structure.	GO:0007268|chemical synaptic transmission;GO:0098662|inorganic cation transmembrane transport;GO:0034220|ion transmembrane transport;GO:0050877|nervous system process;GO:0042391|regulation of membrane potential;GO:0007210|serotonin receptor signaling pathway;GO:0007165|signal transduction;	GO:0009986|cell surface;GO:0043005|neuron projection;GO:0005886|plasma membrane;GO:0045211|postsynaptic membrane;GO:1904602|serotonin-activated cation-selective channel complex;GO:0045202|synapse;	GO:0005231|excitatory extracellular ligand-gated ion channel activity;GO:0030594|neurotransmitter receptor activity;GO:0022850|serotonin-gated cation-selective channel activity;GO:0004888|transmembrane signaling receptor activity;GO:1904315|transmitter-gated ion channel activity involved in regulation of postsynaptic membrane potential;	K04819	HTR3; 5-hydroxytryptamine receptor 3
gene10064	67	0	54	52.8979	60	75	66	0.643664	-0.63562	0.618382	0.997192	down	no	HTR3A	protein_coding	chrNC_009150.3:22861789-22874153:+	ref|NP_001288165.1|	2296	0	5-hydroxytryptamine receptor 3A precursor [Equus caballus]	.	.	.	.	P46098	774	0	5-hydroxytryptamine receptor 3A	.	.	.	.	pfam02931	Neur_chan_LBD	Neurotransmitter-gated ion-channel ligand binding domain. This family is the extracellular ligand binding domain of these ion channels. This domain forms a pentameric arrangement in the known structure.	GO:0007268|chemical synaptic transmission;GO:0098662|inorganic cation transmembrane transport;GO:0034220|ion transmembrane transport;GO:0050877|nervous system process;GO:0042391|regulation of membrane potential;GO:0007210|serotonin receptor signaling pathway;GO:0007165|signal transduction;	GO:0070161|anchoring junction;GO:0032154|cleavage furrow;GO:0043005|neuron projection;GO:0005886|plasma membrane;GO:0045211|postsynaptic membrane;GO:1904602|serotonin-activated cation-selective channel complex;GO:0045202|synapse;	GO:0005231|excitatory extracellular ligand-gated ion channel activity;GO:0030594|neurotransmitter receptor activity;GO:0051378|serotonin binding;GO:0022850|serotonin-gated cation-selective channel activity;GO:0004888|transmembrane signaling receptor activity;GO:1904315|transmitter-gated ion channel activity involved in regulation of postsynaptic membrane potential;	K04819	HTR3; 5-hydroxytryptamine receptor 3
gene10065	10	39	16	18.5549	28	15	5	1.47263	0.558391	0.504924	0.997192	up	no	LOC102149854	lncRNA	chrNC_009150.3:22913333-22932218:-	.	.	.	.	.	.	.	.	.	.	.	.	.	.	.	.	pfam14755	ER-remodelling	Intracellular membrane remodeller. This domain represents subunit nsp3 of the RNA-arteriviruses, such as porcine arterivirus PRRSV and equine arterivirus EAV, and is a tetraspanning transmembrane protein that contains a cluster of four highly conserved cysteine residues. These are predicted to reside in the first luminal domain of the protein. Arterivirus nsp3 proteins are uniformly predicted to …	.	.	.	.	.
gene10066	988	6442	1021	2141.81	1365	1590	1421	2.05842	1.04153	0.197075	0.997192	up	no	ZBTB16	protein_coding	chrNC_009150.3:22931278-23118165:+	ref|XP_003805534.1|	3392	0	zinc finger and BTB domain-containing protein 16 [Pan paniscus] >XP_016777505.1 zinc finger and BTB domain-containing protein 16 isoform X1 [Pan troglodytes] >XP_016777506.1 zinc finger and BTB domain-containing protein 16 isoform X1 [Pan troglodytes] >XP_016777507.1 zinc finger and BTB domain-containing protein 16 isoform X1 [Pan troglodytes] >XP_016777508.1 zinc finger and BTB domain-containing…	.	.	.	.	Q05516	1307	0	Zinc finger and BTB domain-containing protein 16	.	.	.	.	pfam00651	BTB	BTB/POZ domain. The BTB (for BR-C, ttk and bab) or POZ (for Pox virus and Zinc finger) domain is present near the N-terminus of a fraction of zinc finger (pfam00096) proteins and in proteins that contain the pfam01344 motif such as Kelch and a family of pox virus proteins. The BTB/POZ domain mediates homomeric dimerisation and in some instances heteromeric dimerisation. The structure of the dimer…	GO:0009952|anterior/posterior pattern specification;GO:0006915|apoptotic process;GO:0051216|cartilage development;GO:0008283|cell population proliferation;GO:0007417|central nervous system development;GO:0042733|embryonic digit morphogenesis;GO:0035116|embryonic hindlimb morphogenesis;GO:0009880|embryonic pattern specification;GO:0035136|forelimb morphogenesis;GO:0030097|hemopoiesis;GO:0048133|ma…	GO:0005829|cytosol;GO:0001673|male germ cell nucleus;GO:0016604|nuclear body;GO:0016607|nuclear speck;GO:0005634|nucleus;GO:0005886|plasma membrane;GO:0016605|PML body;GO:0032991|protein-containing complex;GO:0017053|transcription repressor complex;	GO:0003677|DNA binding;GO:0001228|DNA-binding transcription activator activity, RNA polymerase II-specific;GO:0001227|DNA-binding transcription repressor activity, RNA polymerase II-specific;GO:0042802|identical protein binding;GO:0046872|metal ion binding;GO:0008022|protein C-terminus binding;GO:0019904|protein domain specific binding;GO:0042803|protein homodimerization activity;GO:0000978|RNA p…	K10055	ZBTB16, PLZF; zinc finger and BTB domain-containing protein 16
gene10067	3	20	2	7.67015	3	9	9	1.25778	0.330879	0.767992	0.997192	up	no	LOC102149735	lncRNA	chrNC_009150.3:22970756-22975422:+	.	.	.	.	.	.	.	.	.	.	.	.	.	.	.	.	pfam01523	PmbA_TldD	Putative modulator of DNA gyrase. tldD and pmbA were found to suppress mutations in letD and inhibitor of DNA gyrase. Therefore it has been hypothesized that the TldD and PmbA proteins modulate the activity of DNA gyrase. It has also been suggested that PmbA may be involved in secretion.	.	.	.	.	.
gene10068	1	11	0	3.06334	0	1	5	2.04328	1.03089	0.616239	0.997192	up	no	NNMT	protein_coding	chrNC_009150.3:23134692-23139587:+	gb|KAB1254708.1|	1120	2.94e-145	Nicotinamide N-methyltransferase [Camelus dromedarius]	.	.	.	.	O55239	258	6e-78	Nicotinamide N-methyltransferase	.	.	.	.	pfam01234	NNMT_PNMT_TEMT	NNMT/PNMT/TEMT family.	GO:0031100|animal organ regeneration;GO:0032259|methylation;GO:0006769|nicotinamide metabolic process;GO:0045722|positive regulation of gluconeogenesis;GO:0090312|positive regulation of protein deacetylation;GO:0051569|regulation of histone H3-K4 methylation;GO:0031060|regulation of histone methylation;GO:0010967|regulation of polyamine biosynthetic process;GO:0010243|response to organonitrogen c…	GO:0005829|cytosol;	GO:0008170|N-methyltransferase activity;GO:0008112|nicotinamide N-methyltransferase activity;	K00541	NNMT; nicotinamide N-methyltransferase [EC:2.1.1.1]
gene1007	2	0	2	0.990441	2	0	0	2.19147	1.1319	0.642585	0.997192	up	no	MAT1A	protein_coding	chrNC_009144.3:89736444-89753694:+	ref|XP_004273075.1|	1967	0	S-adenosylmethionine synthase isoform X2 [Orcinus orca] >XP_026985530.1 S-adenosylmethionine synthase isoform X1 [Lagenorhynchus obliquidens] >XP_026985531.1 S-adenosylmethionine synthase isoform X1 [Lagenorhynchus obliquidens] >XP_030718609.1 S-adenosylmethionine synthase isoform X2 [Globicephala melas] >XP_030718610.1 S-adenosylmethionine synthase isoform X2 [Globicephala melas] >XP_030718612.1…	ref|XM_008038515.1|	187	5.07e-91	Trametes versicolor FP-101664 SS1 methionine adenosyltransferase (TRAVEDRAFT_145618), mRNA	Q2KJC6	758	0	S-adenosylmethionine synthase isoform type-1	YLR180w	540	7e-178	COG0192	pfam02773	S-AdoMet_synt_C	S-adenosylmethionine synthetase, C-terminal domain. The three domains of S-adenosylmethionine synthetase have the same alpha+beta fold.	GO:0009087|methionine catabolic process;GO:0006730|one-carbon metabolic process;GO:0006556|S-adenosylmethionine biosynthetic process;	.	GO:0005524|ATP binding;GO:0046872|metal ion binding;GO:0004478|methionine adenosyltransferase activity;	K00789	metK, MAT; S-adenosylmethionine synthetase [EC:2.5.1.6]
gene10071	136	91	200	144.815	176	165	114	1.00499	0.00718827	0.985801	0.998446	up	no	C7H11orf71	protein_coding	chrNC_009150.3:23240630-23242889:-	ref|XP_024903231.1|	416	6.33e-45	uncharacterized protein C11orf71 homolog [Pteropus alecto] >ELK11898.1 hypothetical protein PAL_GLEAN10009086 [Pteropus alecto]	.	.	.	.	Q6IPW1	147	1e-39	Uncharacterized protein C11orf71	.	.	.	.	pfam15747	DUF4687	Domain of unknown function (DUF4687). This family of proteins is found in eukaryotes. Proteins in this family are typically between 76 and 140 amino acids in length.	.	GO:0016604|nuclear body;GO:0005654|nucleoplasm;GO:0005634|nucleus;	.	.	.
gene10072	539	582	631	609.726	613	697	634	0.959856	-0.0591098	0.744463	0.997192	down	no	RBM7	protein_coding	chrNC_009150.3:23243067-23253391:+	ref|XP_028372550.1|	1175	1.44e-155	RNA-binding protein 7 isoform X1 [Phyllostomus discolor] >KAF6105862.1 RNA binding motif protein 7 [Phyllostomus discolor]	.	.	.	.	Q3MHY8	424	7e-143	RNA-binding protein 7	.	.	.	.	pfam00076	RRM_1	RNA recognition motif. (a.k.a. RRM, RBD, or RNP domain). The RRM motif is probably diagnostic of an RNA binding protein. RRMs are found in a variety of RNA binding proteins, including various hnRNP proteins, proteins implicated in regulation of alternative splicing, and protein components of snRNPs. The motif also appears in a few single stranded DNA binding proteins. The RRM structure consists o…	GO:0051321|meiotic cell cycle;GO:0000381|regulation of alternative mRNA splicing, via spliceosome;	GO:0005654|nucleoplasm;GO:0005634|nucleus;	GO:0071889|14-3-3 protein binding;GO:0003723|RNA binding;GO:0003727|single-stranded RNA binding;	K13188	RBM7; RNA-binding protein 7
gene10073	2176	786	2358	2138.97	2344	2395	2914	0.736629	-0.440991	0.383842	0.997192	down	no	REXO2	protein_coding	chrNC_009150.3:23277984-23288601:+	ref|XP_003992432.1|	1040	1.45e-140	oligoribonuclease, mitochondrial [Felis catus] >XP_019324637.1 PREDICTED: oligoribonuclease, mitochondrial [Panthera pardus] >XP_025783955.1 oligoribonuclease, mitochondrial [Puma concolor] >XP_026892365.1 oligoribonuclease, mitochondrial [Acinonyx jubatus] >XP_030187756.1 oligoribonuclease, mitochondrial [Lynx canadensis] >XP_039085159.1 oligoribonuclease, mitochondrial [Hyaena hyaena] >XP_04276…	.	.	.	.	A2VE52	404	4e-140	Oligoribonuclease, mitochondrial	HI1715	191	3e-58	COG1949	pfam00929	RNase_T	Exonuclease. This family includes a variety of exonuclease proteins, such as ribonuclease T and the epsilon subunit of DNA polymerase III.;	.	GO:0005737|cytoplasm;GO:0005925|focal adhesion;GO:0005758|mitochondrial intermembrane space;GO:0005759|mitochondrial matrix;GO:0005739|mitochondrion;GO:0005730|nucleolus;GO:0005634|nucleus;	GO:0008408|3'-5' exonuclease activity;GO:0008296|3'-5'-exodeoxyribonuclease activity;GO:0000175|3'-5'-exoribonuclease activity;GO:0000287|magnesium ion binding;GO:0003676|nucleic acid binding;	K13288	orn, REX2, REXO2; oligoribonuclease [EC:3.1.-.-]
gene10074	11	0	14	8.35118	14	7	5	1.03716	0.0526325	0.965261	0.998057	up	no	NXPE1	protein_coding	chrNC_009150.3:23345881-23365403:-	gb|PNI40561.1|	2382	0	NXPE1 isoform 5 [Pan troglodytes]	.	.	.	.	Q8N323	921	0	NXPE family member 1	.	.	.	.	pfam06312	Neurexophilin	Neurexophilin. This family consists of mammalian neurexophilin proteins. Mammalian brains contain four different neurexophilin proteins. Neurexophilins form a family of related glycoproteins that are proteolytically processed after synthesis and bind to alpha-neurexins. The structure and characteristics of neurexophilins indicate that they function as neuropeptides that may signal via alpha-neure…	.	GO:0005576|extracellular region;	.	.	.
gene10075	6	13	5	5.5569	3	2	4	2.83119	1.50141	0.0911639	0.997192	up	no	NXPE4	protein_coding	chrNC_009150.3:23390392-23417601:-	gb|KAG5199461.1|	2488	0	hypothetical protein JEQ12_005940 [Ovis aries]	.	.	.	.	Q6UWF7	910	0	NXPE family member 4	.	.	.	.	pfam06312	Neurexophilin	Neurexophilin. This family consists of mammalian neurexophilin proteins. Mammalian brains contain four different neurexophilin proteins. Neurexophilins form a family of related glycoproteins that are proteolytically processed after synthesis and bind to alpha-neurexins. The structure and characteristics of neurexophilins indicate that they function as neuropeptides that may signal via alpha-neure…	.	GO:0070062|extracellular exosome;	.	.	.
gene10076	0	0	0	0.155276	0	1	0	0.547711	-0.868514	0.831447	0.997192	down	no	LOC100070885	pseudogene	chrNC_009150.3:23405343-23408761:+	gb|KAF6322074.1|	372	4.72e-40	BCL2 interacting protein 3 [Pipistrellus kuhlii]	.	.	.	.	Q12983	143	1e-38	BCL2/adenovirus E1B 19 kDa protein-interacting protein 3	.	.	.	.	pfam06553	BNIP3	BNIP3. This family consists of several mammalian specific BCL2/adenovirus E1B 19-kDa protein-interacting protein 3 or BNIP3 sequences. BNIP3 belongs to the Bcl-2 homology 3 (BH3)-only family, a Bcl-2-related family possessing an atypical Bcl-2 homology 3 (BH3) domain, which regulates PCD from mitochondrial sites by selective Bcl-2/Bcl-XL interactions. BNIP3 family members contain a C-terminal tra…	GO:0006915|apoptotic process;GO:0048102|autophagic cell death;GO:0000422|autophagy of mitochondrion;GO:0050873|brown fat cell differentiation;GO:0010659|cardiac muscle cell apoptotic process;GO:0008219|cell death;GO:0071279|cellular response to cobalt ion;GO:0070301|cellular response to hydrogen peroxide;GO:0071456|cellular response to hypoxia;GO:0071260|cellular response to mechanical stimulus;G…	GO:0005737|cytoplasm;GO:0030425|dendrite;GO:0005783|endoplasmic reticulum;GO:0031966|mitochondrial membrane;GO:0005741|mitochondrial outer membrane;GO:0005739|mitochondrion;GO:0005635|nuclear envelope;GO:0005654|nucleoplasm;GO:0005634|nucleus;GO:0014069|postsynaptic density;	GO:0051020|GTPase binding;GO:0042802|identical protein binding;GO:0042803|protein homodimerization activity;	K15464	BNIP3; BCL2/adenovirus E1B 19 kDa protein-interacting protein 3
gene10078	0	0	3	2.12737	3	2	5	0.310827	-1.68582	0.305963	0.997192	down	no	LOC111774105	lncRNA	chrNC_009150.3:23544441-23586535:-	.	.	.	.	.	.	.	.	.	.	.	.	.	.	.	.	pfam08145	BOP1NT	BOP1NT (NUC169) domain. This N terminal domain is found in BOP1-like WD40 proteins.	.	.	.	.	.
gene10079	0	0	0	0.465827	0	3	0	0.201561	-2.31071	0.56319	0.997192	down	no	LOC100049792	pseudogene	chrNC_009150.3:23725957-23727201:+	gb|KAH8404467.1|	1547	0	hypothetical protein KR222_006106 [Zaprionus bogoriensis]	ref|XM_018886175.1|	541	0	Malassezia sympodialis ATCC 42132 uncharacterized protein partial mRNA	P53505	573	0	Actin, cytoplasmic type 5	SPBC32H8.12c	537	0	COG5277	pfam00022	Actin	Actin.	.	GO:0005856|cytoskeleton;GO:0097433|dense body;GO:0005925|focal adhesion;GO:0005886|plasma membrane;	GO:0005524|ATP binding;	K05692	ACTB_G1; actin beta/gamma 1
gene10080	1534	1349	1364	1548.1	1597	1718	1810	0.882203	-0.180818	0.393181	0.997192	down	no	CADM1	protein_coding	chrNC_009150.3:23887147-24200811:-	gb|KAF6464260.1|	1997	0	cell adhesion molecule 1 [Rousettus aegyptiacus]	.	.	.	.	Q6AYP5	755	0	Cell adhesion molecule 1	.	.	.	.	pfam13927	Ig_3	Immunoglobulin domain. This family contains immunoglobulin-like domains.	GO:0060348|bone development;GO:0007420|brain development;GO:0016338|calcium-independent cell-cell adhesion via plasma membrane cell-adhesion molecules;GO:0007155|cell adhesion;GO:0008037|cell recognition;GO:0051606|detection of stimulus;GO:0007157|heterophilic cell-cell adhesion via plasma membrane cell adhesion molecules;GO:0007156|homophilic cell adhesion via plasma membrane adhesion molecules;…	GO:0030424|axon;GO:0016323|basolateral plasma membrane;GO:0070852|cell body fiber;GO:0005911|cell-cell junction;GO:0030425|dendrite;GO:0098978|glutamatergic synapse;GO:0043005|neuron projection;GO:0005886|plasma membrane;GO:0014069|postsynaptic density;GO:0098685|Schaffer collateral - CA1 synapse;GO:0045202|synapse;GO:0008021|synaptic vesicle;	GO:0050839|cell adhesion molecule binding;GO:0030165|PDZ domain binding;GO:0042803|protein homodimerization activity;GO:0005102|signaling receptor binding;	K06781	CADM1, IGSF4, NECL2, TSLC1; cell adhesion molecule 1
gene10081	11	2	22	14.2246	18	29	6	0.713343	-0.487332	0.616188	0.997192	down	no	LOC102150531	lncRNA	chrNC_009150.3:23917962-23922494:+	.	.	.	.	.	.	.	.	.	.	.	.	.	.	.	.	pfam05626	DUF790	Protein of unknown function (DUF790). This family consists of several hypothetical archaeal proteins of unknown function.	.	.	.	.	.
gene10082	6	0	7	8.18036	7	5	24	0.372441	-1.42492	0.249932	0.997192	down	no	LOC106783350	lncRNA	chrNC_009150.3:24308676-24326529:-	.	.	.	.	.	.	.	.	.	.	.	.	.	.	.	.	pfam01299	Lamp	Lysosome-associated membrane glycoprotein (Lamp).	.	.	.	.	.
gene10083	80	4	108	71.8933	98	74	74	0.832108	-0.265157	0.784908	0.997192	down	no	LOC111774217	lncRNA	chrNC_009150.3:24326460-24445722:+	gb|KAF0882980.1|	133	1.92e-06	LORF2 protein, partial [Crocuta crocuta]	.	.	.	.	.	.	.	.	.	.	.	.	pfam00095	WAP	WAP-type (Whey Acidic Protein) 'four-disulfide core'. WAP belongs to the group of Elafin or elastase-specific inhibitors.	.	.	.	.	.
gene10084	0	0	0	0.310552	0	2	0	0.301977	-1.72749	0.669037	0.997192	down	no	LOC111774106	lncRNA	chrNC_009150.3:24840933-24841582:-	.	.	.	.	.	.	.	.	.	.	.	.	.	.	.	.	pfam07359	LEAP-2	Liver-expressed antimicrobial peptide 2 precursor (LEAP-2). This family consists of several mammalian liver-expressed antimicrobial peptide 2 (LEAP-2) sequences. LEAP-2 is a cysteine-rich, and cationic protein. LEAP-2 contains a core structure with two disulfide bonds formed by cysteine residues in relative 1-3 and 2-4 positions. LEAP-2 is synthesized as a 77-residue precursor, which is predomina…	.	.	.	.	.
gene10085	0	0	0	0.155276	0	1	0	0.547711	-0.868514	0.831447	0.997192	down	no	LOC100062405	pseudogene	chrNC_009150.3:24946759-24947750:+	gb|ABM06144.1|	732	3.36e-95	myosin regulatory light polypeptide 9, partial [Bos taurus]	.	.	.	.	P02612	285	2e-94	Myosin regulatory light chain 2, smooth muscle major isoform	SPAC3A12.14	110	4e-28	COG5126	pfam13499	EF-hand_7	EF-hand domain pair.	GO:0030239|myofibril assembly;	GO:0005737|cytoplasm;GO:0005859|muscle myosin complex;GO:0030016|myofibril;GO:0016460|myosin II complex;GO:0001725|stress fiber;	GO:0005509|calcium ion binding;GO:0032036|myosin heavy chain binding;GO:0045159|myosin II binding;GO:0008307|structural constituent of muscle;	K12755	MYL9; myosin regulatory light chain 9
gene10087	0	0	0	0.155276	0	1	0	0.547711	-0.868514	0.831447	0.997192	down	no	LOC111774218	lncRNA	chrNC_009150.3:25131600-25143414:-	gb|KAF5921187.1|	204	6.38e-16	hypothetical protein HPG69_018587 [Diceros bicornis minor]	.	.	.	.	.	.	.	.	.	.	.	.	pfam15279	SOBP	Sine oculis-binding protein. SOBP is associated with syndromic and nonsyndromic intellectual disability. It carries a zinc-finger of the zf-C2H2 type at the N-terminus, and a highly characteristic C-terminal PhPhPhPhPhPh motif. The deduced 873-amino acid protein contains an N-terminal nuclear localization signal (NLS), followed by 2 FCS-type zinc finger motifs, a proline-rich region (PR1), a puta…	.	.	.	.	.
gene10088	47	176	55	81.5729	43	76	92	1.38751	0.472497	0.490466	0.997192	up	no	LOC102148969	protein_coding	chrNC_009150.3:25274339-25292664:+	gb|EFB21769.1|	1107	2.05e-127	hypothetical protein PANDA_008182 [Ailuropoda melanoleuca]	.	.	.	.	.	.	.	.	.	.	.	.	pfam15449	Retinal	Retinal protein. This family of proteins is found in the photoreceptor cells of the retina. Mutations of the gene encoding this protein have been associated with retinal disorders such as retinitis pigmentosa and late-onset progressive retinal atrophy. The function of this family of proteins is unknown, but it is likely to be important in the development and function of the retina.	.	.	.	.	.
gene10089	489	685	511	546.876	506	545	566	1.10819	0.148209	0.570368	0.997192	up	no	BUD13	protein_coding	chrNC_009150.3:25295777-25326202:-	gb|KAF5921194.1|	2571	0	hypothetical protein HPG69_018594 [Diceros bicornis minor]	.	.	.	.	Q9BRD0	716	0	BUD13 homolog	.	.	.	.	pfam09736	Bud13	Pre-mRNA-splicing factor of RES complex. This entry is characterized by proteins with alternating conserved and low-complexity regions. Bud13 together with Snu17p and a newly identified factor, Pml1p/Ylr016c, form a novel trimeric complex. called The RES complex, pre-mRNA retention and splicing complex. Subunits of this complex are not essential for viability of yeasts but they are required for e…	GO:0000398|mRNA splicing, via spliceosome;GO:1903241|U2-type prespliceosome assembly;	GO:0005654|nucleoplasm;GO:0005634|nucleus;GO:0070274|RES complex;GO:0005681|spliceosomal complex;GO:0005686|U2 snRNP;GO:0071005|U2-type precatalytic spliceosome;GO:0005684|U2-type spliceosomal complex;	GO:0003723|RNA binding;	K13106	BUD13, CWC26; pre-mRNA-splicing factor CWC26
gene10090	2021	2799	2035	2166.07	2169	1793	2243	1.17412	0.231582	0.406747	0.997192	up	no	ZPR1	protein_coding	chrNC_009150.3:25330748-25340233:-	gb|ELW65039.1|	2142	0	Zinc finger protein ZPR1 [Tupaia chinensis]	.	.	.	.	Q2TBX0	823	0	Zinc finger protein ZPR1	YGR211w	373	9e-119	COG1779	pfam03367	zf-ZPR1	ZPR1 zinc-finger domain. The zinc-finger protein ZPR1 is ubiquitous among eukaryotes. It is indeed known to be an essential protein in yeast. In quiescent cells, ZPR1 is localized to the cytoplasm. But in proliferating cells treated with EGF or with other mitogens, ZPR1 accumulates in the nucleolus. ZPR1 interacts with the cytoplasmic domain of the inactive EGF receptor (EGFR) and is thought to i…	GO:1902742|apoptotic process involved in development;GO:0061564|axon development;GO:0030576|Cajal body organization;GO:0071364|cellular response to epidermal growth factor stimulus;GO:0042023|DNA endoreduplication;GO:0001833|inner cell mass cell proliferation;GO:0000226|microtubule cytoskeleton organization;GO:0006397|mRNA processing;GO:2000672|negative regulation of motor neuron apoptotic proces…	GO:0030424|axon;GO:0015030|Cajal body;GO:0005737|cytoplasm;GO:0097504|Gemini of coiled bodies;GO:0030426|growth cone;GO:0043025|neuronal cell body;GO:0005730|nucleolus;GO:0005654|nucleoplasm;GO:0005634|nucleus;GO:0043204|perikaryon;GO:0048471|perinuclear region of cytoplasm;	GO:0030971|receptor tyrosine kinase binding;GO:0031369|translation initiation factor binding;GO:0008270|zinc ion binding;	K06874	K06874; zinc finger protein
gene10091	86	9	108	75.3138	83	92	80	0.847892	-0.238047	0.773627	0.997192	down	no	APOA5	protein_coding	chrNC_009150.3:25341006-25344373:-	gb|KAF5921192.1|	1510	0	hypothetical protein HPG69_018592 [Diceros bicornis minor]	.	.	.	.	P0DTS2	522	5e-178	Apolipoprotein A-V	.	.	.	.	pfam01442	Apolipoprotein	Apolipoprotein A1/A4/E domain. These proteins contain several 22 residue repeats which form a pair of alpha helices. This family includes: Apolipoprotein A-I. Apolipoprotein A-IV. Apolipoprotein E.	GO:0006869|lipid transport;GO:0042157|lipoprotein metabolic process;	GO:0042627|chylomicron;GO:0005769|early endosome;GO:0005794|Golgi apparatus;GO:0034364|high-density lipoprotein particle;GO:0005770|late endosome;GO:0034361|very-low-density lipoprotein particle;	GO:0008289|lipid binding;	.	.
gene10092	13	0	11	8.87827	10	12	8	0.859694	-0.218105	0.846044	0.997192	down	no	APOA4	protein_coding	chrNC_009150.3:25376264-25378620:-	ref|XP_032974689.1|	1426	0	apolipoprotein A-IV [Rhinolophus ferrumequinum] >KAF6332476.1 apolipoprotein A4 [Rhinolophus ferrumequinum]	.	.	.	.	P06727	540	0	Apolipoprotein A-IV	.	.	.	.	pfam01442	Apolipoprotein	Apolipoprotein A1/A4/E domain. These proteins contain several 22 residue repeats which form a pair of alpha helices. This family includes: Apolipoprotein A-I. Apolipoprotein A-IV. Apolipoprotein E.	GO:0006695|cholesterol biosynthetic process;GO:0033344|cholesterol efflux;GO:0042632|cholesterol homeostasis;GO:0008203|cholesterol metabolic process;GO:0034378|chylomicron assembly;GO:0034371|chylomicron remodeling;GO:0034380|high-density lipoprotein particle assembly;GO:0034375|high-density lipoprotein particle remodeling;GO:0042744|hydrogen peroxide catabolic process;GO:0002227|innate immune r…	GO:0072562|blood microparticle;GO:0042627|chylomicron;GO:0062023|collagen-containing extracellular matrix;GO:0005829|cytosol;GO:0005769|early endosome;GO:0005788|endoplasmic reticulum lumen;GO:0070062|extracellular exosome;GO:0005576|extracellular region;GO:0005615|extracellular space;GO:0034364|high-density lipoprotein particle;GO:0045202|synapse;GO:0034361|very-low-density lipoprotein particle;	GO:0016209|antioxidant activity;GO:0015485|cholesterol binding;GO:0120020|cholesterol transfer activity;GO:0005507|copper ion binding;GO:0042802|identical protein binding;GO:0008289|lipid binding;GO:0005319|lipid transporter activity;GO:0031210|phosphatidylcholine binding;GO:0060228|phosphatidylcholine-sterol O-acyltransferase activator activity;GO:0005543|phospholipid binding;GO:0042803|protein …	.	.
gene10093	43	0	39	31.6061	33	21	54	0.797231	-0.326931	0.799101	0.997192	down	no	APOC3	protein_coding	chrNC_009150.3:25383778-25386205:+	sp|P0DN28.1|	408	3.63e-49	RecName: Full=Apolipoprotein C-III; Short=Apo-CIII; Short=ApoC-III; AltName: Full=Apolipoprotein C3; Flags: Precursor [Equus caballus]	.	.	.	.	P0DN28	161	2e-49	Apolipoprotein C-III	.	.	.	.	pfam05778	Apo-CIII	Apolipoprotein CIII (Apo-CIII). This family consists of several mammalian apolipoprotein CIII (Apo-CIII) sequences. Apolipoprotein C-III is a 79-residue glycoprotein. It is synthesized in the intestine and liver as part of the very low density lipoprotein (VLDL) and the high density lipoprotein (HDL) particles. Owing to its positive correlation with plasma triglyceride (Tg) levels, Apo-CIII is su…	GO:0042632|cholesterol homeostasis;GO:0016042|lipid catabolic process;GO:0006869|lipid transport;GO:0042157|lipoprotein metabolic process;GO:0010987|negative regulation of high-density lipoprotein particle clearance;GO:0051005|negative regulation of lipoprotein lipase activity;GO:0010989|negative regulation of low-density lipoprotein particle clearance;GO:0010897|negative regulation of triglyceri…	GO:0042627|chylomicron;GO:0034363|intermediate-density lipoprotein particle;GO:0034366|spherical high-density lipoprotein particle;GO:0034361|very-low-density lipoprotein particle;	GO:0070653|high-density lipoprotein particle receptor binding;GO:0055102|lipase inhibitor activity;GO:0005543|phospholipid binding;	.	.
gene10094	52	96	48	65.9627	66	70	67	1.0298	0.0423701	0.918424	0.998057	up	no	APOA1	protein_coding	chrNC_009150.3:25388642-25390783:-	sp|P02648.2|	1001	3.75e-134	RecName: Full=Apolipoprotein A-I; Short=Apo-AI; Short=ApoA-I; AltName: Full=Apolipoprotein A1; Contains: RecName: Full=Proapolipoprotein A-I; Short=ProapoA-I; Contains: RecName: Full=Truncated apolipoprotein A-I; Flags: Precursor [Canis lupus familiaris]	.	.	.	.	P02648	390	6e-134	Apolipoprotein A-I	.	.	.	.	pfam01442	Apolipoprotein	Apolipoprotein A1/A4/E domain. These proteins contain several 22 residue repeats which form a pair of alpha helices. This family includes: Apolipoprotein A-I. Apolipoprotein A-IV. Apolipoprotein E.	GO:0008203|cholesterol metabolic process;GO:0006869|lipid transport;GO:0042157|lipoprotein metabolic process;GO:0018206|peptidyl-methionine modification;GO:0010875|positive regulation of cholesterol efflux;GO:0050766|positive regulation of phagocytosis;GO:1902995|positive regulation of phospholipid efflux;GO:0018158|protein oxidation;GO:0050821|protein stabilization;	GO:0034364|high-density lipoprotein particle;	GO:0008289|lipid binding;GO:0042803|protein homodimerization activity;	.	.
gene10095	1255	1986	1083	1397.19	1418	1570	1148	1.12153	0.16547	0.631785	0.997192	up	no	SIK3	protein_coding	chrNC_009150.3:25395464-25636991:-	ref|XP_036076828.1|	6058	0	serine/threonine-protein kinase SIK3 isoform X1 [Rousettus aegyptiacus] >KAF6467757.1 SIK family kinase 3 [Rousettus aegyptiacus]	.	.	.	.	Q6P4S6	2186	0	Serine/threonine-protein kinase SIK3	.	.	.	.	pfam00069	Pkinase	Protein kinase domain.	GO:0060351|cartilage development involved in endochondral bone morphogenesis;GO:0001958|endochondral ossification;GO:0035556|intracellular signal transduction;GO:0035108|limb morphogenesis;GO:0000226|microtubule cytoskeleton organization;GO:0035264|multicellular organism growth;GO:1904263|positive regulation of TORC1 signaling;GO:1904515|positive regulation of TORC2 signaling;GO:0006468|protein p…	GO:0005737|cytoplasm;GO:0005654|nucleoplasm;	GO:0005524|ATP binding;GO:0000287|magnesium ion binding;GO:0106310|protein serine kinase activity;GO:0004674|protein serine/threonine kinase activity;GO:0050321|tau-protein kinase activity;	K19009	SIK3; serine/threonine-protein kinase SIK3 [EC:2.7.11.1]
gene10096	0	0	4	0.664908	0	0	0	7.54718	2.91594	0.463146	0.997192	up	no	LOC111774220	lncRNA	chrNC_009150.3:25612416-25613626:-	.	.	.	.	.	.	.	.	.	.	.	.	.	.	.	.	pfam10242	L_HMGIC_fpl	Lipoma HMGIC fusion partner-like protein. This is a group of proteins expressed from a series of genes referred to as Lipoma HMGIC fusion partner-like. The proteins carry four highly conserved transmembrane domains in this entry. In certain instances, eg in LHFPL5, mutations cause deafness in humans and hypospadias, and LHFPL1 is transcribed in six liver tumor cell lines.	.	.	.	.	.
gene10097	1635	1930	1866	1891.74	1789	2010	2210	0.95857	-0.0610444	0.78888	0.997192	down	no	PAFAH1B2	protein_coding	chrNC_009150.3:25676786-25703660:+	gb|TEA29519.1|	1341	2.66e-172	hypothetical protein DBR06_SOUSAS510078, partial [Sousa chinensis]	.	.	.	.	Q5R4G2	471	5e-154	Platelet-activating factor acetylhydrolase IB subunit alpha2	.	.	.	.	pfam13472	Lipase_GDSL_2	GDSL-like Lipase/Acylhydrolase family. This family of presumed lipases and related enzymes are similar to pfam00657.	GO:0016042|lipid catabolic process;GO:0016239|positive regulation of macroautophagy;GO:0007283|spermatogenesis;	GO:0008247|1-alkyl-2-acetylglycerophosphocholine esterase complex;GO:0005829|cytosol;GO:0001650|fibrillar center;GO:0005886|plasma membrane;	GO:0003847|1-alkyl-2-acetylglycerophosphocholine esterase activity;GO:0046982|protein heterodimerization activity;GO:0042803|protein homodimerization activity;	K16795	PAFAH1B2_3; platelet-activating factor acetylhydrolase IB subunit beta/gamma [EC:3.1.1.47]
gene10098	2415	1897	2453	2328.51	2601	2649	2117	0.983233	-0.0243955	0.909352	0.998057	down	no	SIDT2	protein_coding	chrNC_009150.3:25711146-25727530:+	emb|CAD7690004.1|	4213	0	unnamed protein product [Nyctereutes procyonoides]	.	.	.	.	Q8NBJ9	1554	0	SID1 transmembrane family member 2	.	.	.	.	pfam13965	SID-1_RNA_chan	dsRNA-gated channel SID-1. This is a family of proteins that are transmembrane dsRNA-gated channels. They passively transport dsRNA into cells and do not act as ATP-dependent pumps. They are required for systemic RNA interference.	GO:0000902|cell morphogenesis;GO:0042593|glucose homeostasis;GO:0061178|regulation of insulin secretion involved in cellular response to glucose stimulus;GO:0009749|response to glucose;GO:0006401|RNA catabolic process;GO:0050658|RNA transport;GO:0003323|type B pancreatic cell development;GO:0044342|type B pancreatic cell proliferation;	GO:0005765|lysosomal membrane;GO:0005764|lysosome;GO:0005886|plasma membrane;	GO:0035650|AP-1 adaptor complex binding;GO:0035612|AP-2 adaptor complex binding;GO:0003677|DNA binding;GO:0003725|double-stranded RNA binding;GO:0051032|nucleic acid transmembrane transporter activity;GO:0051033|RNA transmembrane transporter activity;	.	.
gene10099	6534	13664	5834	7498.11	7249	6439	5477	1.45589	0.541901	0.215029	0.997192	up	no	TAGLN	protein_coding	chrNC_009150.3:25729472-25735076:+	emb|VTJ51509.1|	1095	4.88e-149	Hypothetical predicted protein [Marmota monax]	.	.	.	.	Q9TS87	417	3e-145	Transgelin	YOR367w	71.2	1e-13	COG5199	pfam00307	CH	Calponin homology (CH) domain. The CH domain is found in both cytoskeletal proteins and signal transduction proteins. The CH domain is involved in actin binding in some members of the family. However in calponins there is evidence that the CH domain is not involved in its actin binding activity. Most member proteins have from two to four copies of the CH domain, however some proteins such as calp…	GO:0030855|epithelial cell differentiation;	GO:0005737|cytoplasm;GO:0005856|cytoskeleton;	GO:0051015|actin filament binding;	K20526	TAGLN; transgelin
gene101	382	976	377	492.533	453	383	393	1.50683	0.591519	0.231823	0.997192	up	no	CHST15	protein_coding	chrNC_009144.3:8971672-9050668:+	ref|XP_010951193.1|	2909	0	carbohydrate sulfotransferase 15 [Camelus bactrianus] >XP_031317803.1 carbohydrate sulfotransferase 15 [Camelus dromedarius] >XP_031317804.1 carbohydrate sulfotransferase 15 [Camelus dromedarius] >XP_031317805.1 carbohydrate sulfotransferase 15 [Camelus dromedarius] >XP_031317806.1 carbohydrate sulfotransferase 15 [Camelus dromedarius] >XP_045371115.1 carbohydrate sulfotransferase 15 [Camelus bac…	.	.	.	.	Q7LFX5	1098	0	Carbohydrate sulfotransferase 15	.	.	.	.	pfam00685	Sulfotransfer_1	Sulfotransferase domain.	GO:0030206|chondroitin sulfate biosynthetic process;GO:0019319|hexose biosynthetic process;	GO:0000139|Golgi membrane;	GO:0050656|3'-phosphoadenosine 5'-phosphosulfate binding;GO:0050659|N-acetylgalactosamine 4-sulfate 6-O-sulfotransferase activity;	K08106	CHST15; N-acetylgalactosamine 4-sulfate 6-O-sulfotransferase [EC:2.8.2.33]
gene10100	1790	3166	1733	2067.62	2100	1992	1714	1.23294	0.302103	0.388189	0.997192	up	no	PCSK7	protein_coding	chrNC_009150.3:25735354-25761134:-	emb|CAD7690006.1|	3574	0	unnamed protein product [Nyctereutes procyonoides]	.	.	.	.	Q16549	1333	0	Proprotein convertase subtilisin/kexin type 7	SPAC22E12.09c_1	285	4e-84	COG1404	pfam00082	Peptidase_S8	Subtilase family. Subtilases are a family of serine proteases. They appear to have independently and convergently evolved an Asp/Ser/His catalytic triad, like that found in the trypsin serine proteases (see pfam00089). Structure is an alpha/beta fold containing a 7-stranded parallel beta sheet, order 2314567.	GO:0016486|peptide hormone processing;GO:0016485|protein processing;	GO:0016020|membrane;GO:0005802|trans-Golgi network;	GO:0008233|peptidase activity;GO:0004252|serine-type endopeptidase activity;	K08673	PCSK7; proprotein convertase subtilisin/kexin type 7 [EC:3.4.21.-]
gene10101	320	1153	360	518.81	423	479	390	1.51536	0.599661	0.313952	0.997192	up	no	LOC111774221	lncRNA	chrNC_009150.3:25737475-25740134:+	dbj|BAG53434.1|	273	3.94e-24	unnamed protein product [Homo sapiens]	.	.	.	.	Q16549	108	3e-23	Proprotein convertase subtilisin/kexin type 7	.	.	.	.	pfam01483	P_proprotein	Proprotein convertase P-domain. A unique feature of the eukaryotic subtilisin-like proprotein convertases is the presence of an additional highly conserved sequence of approximately 150 residues (P domain) located immediately downstream of the catalytic domain.	GO:0016486|peptide hormone processing;GO:0016485|protein processing;	GO:0016020|membrane;GO:0005802|trans-Golgi network;	GO:0008233|peptidase activity;GO:0004252|serine-type endopeptidase activity;	K08673	PCSK7; proprotein convertase subtilisin/kexin type 7 [EC:3.4.21.-]
gene10102	547	724	643	678.948	775	767	668	0.924768	-0.112837	0.574205	0.997192	down	no	RNF214	protein_coding	chrNC_009150.3:25761633-25800665:+	gb|KAI4564164.1|	2789	0	hypothetical protein MJT46_009962 [Ovis ammon polii x Ovis aries]	.	.	.	.	Q8ND24	1063	0	RING finger protein 214	.	.	.	.	pfam13639	zf-RING_2	Ring finger domain.	.	.	GO:0046872|metal ion binding;GO:0004842|ubiquitin-protein transferase activity;	.	.
gene10103	1044	2400	1027	1301.95	1201	1219	963	1.41551	0.501318	0.26711	0.997192	up	no	BACE1	protein_coding	chrNC_009150.3:25801990-25825394:-	ref|NP_001276783.1|	2522	0	beta-secretase 1 precursor [Sus scrofa] >XP_047607856.1 beta-secretase 1 [Phacochoerus africanus]	.	.	.	.	Q2HJ40	963	0	Beta-secretase 1	.	.	.	.	pfam00026	Asp	Eukaryotic aspartyl protease. Aspartyl (acid) proteases include pepsins, cathepsins, and renins. Two-domain structure, probably arising from ancestral duplication. This family does not include the retroviral nor retrotransposon proteases (pfam00077), which are much smaller and appear to be homologous to a single domain of the eukaryotic asp proteases.	GO:0034205|amyloid-beta formation;GO:0050435|amyloid-beta metabolic process;GO:0006509|membrane protein ectodomain proteolysis;GO:0043525|positive regulation of neuron apoptotic process;GO:0016485|protein processing;GO:0006508|proteolysis;GO:2000300|regulation of synaptic vesicle exocytosis;	GO:0030424|axon;GO:0009986|cell surface;GO:0030659|cytoplasmic vesicle membrane;GO:0030425|dendrite;GO:0005769|early endosome;GO:0005783|endoplasmic reticulum;GO:0005768|endosome;GO:0005794|Golgi apparatus;GO:0098686|hippocampal mossy fiber to CA3 synapse;GO:0005770|late endosome;GO:0005764|lysosome;GO:0045121|membrane raft;GO:0005771|multivesicular body;GO:0005886|plasma membrane;GO:0098793|pres…	GO:0001540|amyloid-beta binding;GO:0004190|aspartic-type endopeptidase activity;GO:0004175|endopeptidase activity;GO:0019899|enzyme binding;	K04521	BACE1; beta-site APP-cleaving enzyme 1 (memapsin 2) [EC:3.4.23.46]
gene10104	878	1495	801	984.415	994	980	802	1.22483	0.292585	0.405922	0.997192	up	no	CEP164	protein_coding	chrNC_009150.3:25830294-25895533:+	gb|KAF5921203.1|	7238	0	hypothetical protein HPG69_018603 [Diceros bicornis minor]	.	.	.	.	Q9UPV0	1368	0	Centrosomal protein of 164 kDa	.	.	.	.	pfam13868	TPH	Trichohyalin-plectin-homology domain. This family is a mixtrue of two different families of eukaryotic proteins. Trichoplein or mitostatin, was first defined as a meiosis-specific nuclear structural protein. It has since been linked with mitochondrial movement. It is associated with the mitochondrial outer membrane, and over-expression leads to reduction in mitochondrial motility whereas lack of …	GO:0007049|cell cycle;GO:0051301|cell division;GO:0060271|cilium assembly;GO:0006281|DNA repair;	GO:0005814|centriole;GO:0005813|centrosome;GO:0097539|ciliary transition fiber;GO:0005829|cytosol;GO:0005615|extracellular space;GO:0005654|nucleoplasm;	.	K16462	CEP164; centrosomal protein CEP164
gene10105	13	0	3	6.41776	7	11	5	0.759638	-0.396617	0.7552	0.997192	down	no	DSCAML1	protein_coding	chrNC_009150.3:25911396-26288125:-	ref|XP_024110710.1|	10469	0	Down syndrome cell adhesion molecule-like protein 1 [Pongo abelii] >PNJ75770.1 DSCAML1 isoform 2 [Pongo abelii]	.	.	.	.	Q8TD84	4024	0	Cell adhesion molecule DSCAML1	.	.	.	.	pfam07679	I-set	Immunoglobulin I-set domain.	GO:0007411|axon guidance;GO:0007409|axonogenesis;GO:0007420|brain development;GO:0001709|cell fate determination;GO:0007417|central nervous system development;GO:0070593|dendrite self-avoidance;GO:0009953|dorsal/ventral pattern formation;GO:0048704|embryonic skeletal system morphogenesis;GO:0007156|homophilic cell adhesion via plasma membrane adhesion molecules;	GO:0070161|anchoring junction;GO:0030424|axon;GO:0009986|cell surface;GO:0005615|extracellular space;GO:0005886|plasma membrane;GO:0045202|synapse;	GO:0098632|cell-cell adhesion mediator activity;GO:0042803|protein homodimerization activity;	K06768	DSCAML1; Down syndrome cell adhesion molecule-like protein 1
gene10106	24	0	11	36.7015	48	129	19	0.196532	-2.34717	0.0635505	0.997192	down	no	FXYD2	protein_coding	chrNC_009150.3:26306697-26317893:-	ref|NP_001239266.1|	216	2.46e-20	sodium/potassium-transporting ATPase subunit gamma [Canis lupus familiaris] >XP_025321148.1 sodium/potassium-transporting ATPase subunit gamma isoform X3 [Canis lupus dingo] >XP_025321153.1 sodium/potassium-transporting ATPase subunit gamma isoform X3 [Canis lupus dingo] >XP_025854929.1 sodium/potassium-transporting ATPase subunit gamma isoform X2 [Vulpes vulpes] >XP_038520144.1 sodium/potassium-…	.	.	.	.	P54710	64.7	1e-12	Sodium/potassium-transporting ATPase subunit gamma	.	.	.	.	pfam02038	ATP1G1_PLM_MAT8	ATP1G1/PLM/MAT8 family.	GO:0010248|establishment or maintenance of transmembrane electrochemical gradient;GO:1903408|positive regulation of P-type sodium:potassium-exchanging transporter activity;GO:1990573|potassium ion import across plasma membrane;GO:1902600|proton transmembrane transport;GO:0036376|sodium ion export across plasma membrane;GO:0055085|transmembrane transport;	GO:0070062|extracellular exosome;GO:0005886|plasma membrane;GO:0005890|sodium:potassium-exchanging ATPase complex;	GO:0001671|ATPase activator activity;GO:0030674|protein-macromolecule adaptor activity;GO:0017080|sodium channel regulator activity;	K01538	FXYD2, ATP1G1; sodium/potassium-transporting ATPase subunit gamma (FXYD domain-containing ion transport regulator 2)
gene10107	1754	2308	1636	1772.55	1743	1776	1493	1.21663	0.282885	0.240118	0.997192	up	no	FXYD6	protein_coding	chrNC_009150.3:26322673-26356371:-	emb|CAD7690012.1|	412	2.76e-45	unnamed protein product [Nyctereutes procyonoides]	.	.	.	.	Q3MHZ5	157	4e-44	FXYD domain-containing ion transport regulator 6	.	.	.	.	pfam02038	ATP1G1_PLM_MAT8	ATP1G1/PLM/MAT8 family.	GO:0006811|ion transport;GO:0043269|regulation of ion transport;	.	GO:0099106|ion channel regulator activity;	K13363	FXYD6; FXYD domain-containing ion transport regulator 6
gene10108	1225	34	1287	1082.54	1315	1530	1216	0.670151	-0.577441	0.579417	0.997192	down	no	TMPRSS13	protein_coding	chrNC_009150.3:26373721-26404182:-	gb|KAF5921208.1|	2094	0	hypothetical protein HPG69_018608, partial [Diceros bicornis minor]	.	.	.	.	Q5U405	757	0	Transmembrane protease serine 13	VC1649	121	1e-27	COG5640	pfam00089	Trypsin	Trypsin.	GO:0061436|establishment of skin barrier;GO:0006508|proteolysis;	.	GO:0005044|scavenger receptor activity;GO:0004252|serine-type endopeptidase activity;	.	.
gene10109	0	0	0	0.153779	1	0	0	0.547711	-0.868514	0.831447	0.997192	down	no	LOC111774222	lncRNA	chrNC_009150.3:26401063-26411196:+	.	.	.	.	.	.	.	.	.	.	.	.	.	.	.	.	pfam12339	DNAJ_related	DNA-J related protein. This domain family is found in bacteria, and is approximately 130 amino acids in length. The family is found in association with pfam00226. There is a conserved YYLD sequence motif. Mostof the sequences in this family are annotated as DNA-J related proteins but there is little publication to back this up.	.	.	.	.	.
gene1011	0	1	0	0.170549	0	0	0	2.07777	1.05504	0.795976	0.997192	up	no	SFTPD	protein_coding	chrNC_009144.3:89805789-89817016:-	gb|KAF5921921.1|	922	3.75e-119	hypothetical protein HPG69_015370 [Diceros bicornis minor]	.	.	.	.	Q1PBC5	328	5e-107	Pulmonary surfactant-associated protein D	.	.	.	.	pfam00059	Lectin_C	Lectin C-type domain. This family includes both long and short form C-type	GO:0043152|induction of bacterial agglutination;GO:0045087|innate immune response;GO:0048286|lung alveolus development;GO:0052403|negative regulation by host of symbiont catalytic activity;GO:0050766|positive regulation of phagocytosis;GO:1905226|regulation of adhesion of symbiont to host epithelial cell;GO:0002682|regulation of immune system process;GO:0007585|respiratory gaseous exchange by res…	GO:0005581|collagen trimer;GO:0005615|extracellular space;GO:0005771|multivesicular body;GO:0005791|rough endoplasmic reticulum;	GO:0030246|carbohydrate binding;	K10068	SFTPD, SFTP4; pulmonary surfactant-associated protein D
gene10110	169	441	153	206.797	174	133	170	1.70201	0.767238	0.15406	0.997192	up	no	IL10RA	protein_coding	chrNC_009150.3:26457138-26471044:+	gb|KAF5921209.1|	2249	0	hypothetical protein HPG69_018609 [Diceros bicornis minor]	.	.	.	.	Q13651	701	0	Interleukin-10 receptor subunit alpha	.	.	.	.	pfam01108	Tissue_fac	Tissue factor. This family is found in metazoa, and is very similar to the fibronectin type III domain. The family is found in cytokine receptors, interleukin and interferon receptors and coagulation factor III proteins. It occurs multiple times, as does fn3, family pfam00041.	GO:0019221|cytokine-mediated signaling pathway;GO:0010507|negative regulation of autophagy;GO:0046427|positive regulation of receptor signaling pathway via JAK-STAT;GO:0050807|regulation of synapse organization;GO:0032496|response to lipopolysaccharide;GO:0070086|ubiquitin-dependent endocytosis;	GO:0005829|cytosol;GO:0005886|plasma membrane;	GO:0004896|cytokine receptor activity;GO:0019969|interleukin-10 binding;GO:0004920|interleukin-10 receptor activity;GO:0038023|signaling receptor activity;	K05134	IL10RA, CD210A; interleukin 10 receptor alpha
gene10111	2	0	0	1.94845	2	5	3	0.215937	-2.21131	0.181645	0.997192	down	no	LOC111774223	lncRNA	chrNC_009150.3:26512899-26526101:+	.	.	.	.	.	.	.	.	.	.	.	.	.	.	.	.	pfam15782	GREB1	Gene regulated by oestrogen in breast cancer. GREB1 (gene regulated by estrogen in breast cancer 1) was first identified as an oestrogen-regulated gene expressed in breast cancer. Its exact function is not known but its expression is regulated by the coordinated binding of oestrogen-receptors to distal sites interacting with Pol II to activate gene transcription from core promoters located at a c…	.	.	.	.	.
gene10112	564	0	577	564.643	542	679	1057	0.526442	-0.925655	0.553485	0.997192	down	no	TMPRSS4	protein_coding	chrNC_009150.3:26536102-26570147:+	emb|VFV31236.1|	1898	0	transmembrane protease serine [Lynx pardinus]	.	.	.	.	Q9NRS4	685	0	Transmembrane protease serine 4	VC1649	100	3e-21	COG5640	pfam00089	Trypsin	Trypsin.	GO:0045967|negative regulation of growth rate;GO:0046598|positive regulation of viral entry into host cell;GO:0016485|protein processing;GO:0006508|proteolysis;GO:0010468|regulation of gene expression;GO:0009611|response to wounding;	GO:0005615|extracellular space;GO:0005886|plasma membrane;GO:0030141|secretory granule;	GO:0005044|scavenger receptor activity;GO:0004252|serine-type endopeptidase activity;GO:0008236|serine-type peptidase activity;	K09635	TMPRSS4; transmembrane protease serine 4 [EC:3.4.21.-]
gene10113	84	103	89	98.0897	112	126	83	0.922084	-0.117029	0.677127	0.997192	down	no	SCN4B	protein_coding	chrNC_009150.3:26580957-26600953:-	emb|CAD7690018.1|	944	1.09e-114	unnamed protein product [Nyctereutes procyonoides]	.	.	.	.	Q08E08	352	8e-110	Sodium channel subunit beta-4	.	.	.	.	pfam07686	V-set	Immunoglobulin V-set domain. This domain is found in antibodies as well as neural protein P0 and CTL4 amongst others.	GO:0086016|AV node cell action potential;GO:0086002|cardiac muscle cell action potential involved in contraction;GO:0051649|establishment of localization in cell;GO:0010765|positive regulation of sodium ion transport;GO:0086091|regulation of heart rate by cardiac conduction;GO:2000649|regulation of sodium ion transmembrane transporter activity;GO:0060307|regulation of ventricular cardiac muscle c…	GO:0014704|intercalated disc;GO:0005886|plasma membrane;GO:0001518|voltage-gated sodium channel complex;	GO:0017080|sodium channel regulator activity;GO:0044325|transmembrane transporter binding;GO:0005244|voltage-gated ion channel activity;GO:0086006|voltage-gated sodium channel activity involved in cardiac muscle cell action potential;	K04848	SCN4B; voltage-gated sodium channel type IV beta
gene10114	4	13	4	7.2227	8	10	5	0.981701	-0.0266451	0.973963	0.998057	down	no	SCN2B	protein_coding	chrNC_009150.3:26610640-26623367:-	gb|EDL25636.1|	940	9.34e-114	sodium channel, voltage-gated, type II, beta [Mus musculus]	.	.	.	.	P54900	315	2e-96	Sodium channel subunit beta-2	.	.	.	.	pfam07686	V-set	Immunoglobulin V-set domain. This domain is found in antibodies as well as neural protein P0 and CTL4 amongst others.	GO:0061337|cardiac conduction;GO:0086002|cardiac muscle cell action potential involved in contraction;GO:0060048|cardiac muscle contraction;GO:0010467|gene expression;GO:0086012|membrane depolarization during cardiac muscle cell action potential;GO:0007399|nervous system development;GO:0060371|regulation of atrial cardiac muscle cell membrane depolarization;GO:0086091|regulation of heart rate by …	GO:0005886|plasma membrane;GO:0030315|T-tubule;GO:0001518|voltage-gated sodium channel complex;	GO:0017080|sodium channel regulator activity;GO:1902282|voltage-gated potassium channel activity involved in ventricular cardiac muscle cell action potential repolarization;GO:0005248|voltage-gated sodium channel activity;GO:0086006|voltage-gated sodium channel activity involved in cardiac muscle cell action potential;	K04846	SCN2B; voltage-gated sodium channel type II beta
gene10115	1453	147	1842	1360.01	1849	1764	1260	0.756751	-0.40211	0.629965	0.997192	down	no	JAML	protein_coding	chrNC_009150.3:26630120-26657987:-	emb|VFV31232.1|	1463	0	junctional adhesion molecule-like [Lynx pardinus]	.	.	.	.	Q86YT9	453	9e-152	Junctional adhesion molecule-like	.	.	.	.	pfam07686	V-set	Immunoglobulin V-set domain. This domain is found in antibodies as well as neural protein P0 and CTL4 amongst others.	GO:0046629|gamma-delta T cell activation;GO:0007157|heterophilic cell-cell adhesion via plasma membrane cell adhesion molecules;GO:0035696|monocyte extravasation;GO:0030593|neutrophil chemotaxis;GO:0072672|neutrophil extravasation;GO:0060054|positive regulation of epithelial cell proliferation involved in wound healing;	GO:0005923|bicellular tight junction;GO:0005654|nucleoplasm;GO:0005886|plasma membrane;	GO:0050839|cell adhesion molecule binding;GO:0005178|integrin binding;GO:0042803|protein homodimerization activity;	.	.
gene10116	878	13	1023	756.294	1002	967	735	0.758049	-0.399637	0.726264	0.997192	down	no	MPZL3	protein_coding	chrNC_009150.3:26659152-26681267:-	gb|KAI5766544.1|	1067	1.31e-141	MPZL3 [Gulo gulo luscus] >KAI5766697.1 MPZL3 [Gulo gulo luscus]	.	.	.	.	Q6UWV2	406	1e-137	Myelin protein zero-like protein 3	.	.	.	.	pfam07686	V-set	Immunoglobulin V-set domain. This domain is found in antibodies as well as neural protein P0 and CTL4 amongst others.	GO:0007155|cell adhesion;GO:0030198|extracellular matrix organization;GO:0042633|hair cycle;	GO:0005886|plasma membrane;	.	.	.
gene10117	3487	97	3962	2932.01	3745	3514	3060	0.781396	-0.355874	0.734122	0.997192	down	no	MPZL2	protein_coding	chrNC_009150.3:26681454-26692868:-	gb|EPY88060.1|	990	2.42e-122	myelin protein zero-like protein 2 precursor [Camelus ferus]	.	.	.	.	O60487	373	2e-118	Myelin protein zero-like protein 2	.	.	.	.	pfam07686	V-set	Immunoglobulin V-set domain. This domain is found in antibodies as well as neural protein P0 and CTL4 amongst others.	GO:0009653|anatomical structure morphogenesis;GO:0098609|cell-cell adhesion;GO:0007156|homophilic cell adhesion via plasma membrane adhesion molecules;	GO:0005856|cytoskeleton;GO:0005886|plasma membrane;	.	.	.
gene10118	20	70	24	45.8041	32	62	69	0.737438	-0.439407	0.516106	0.997192	down	no	CD3E	protein_coding	chrNC_009150.3:26728399-26739409:+	dbj|BAJ16151.1|	710	1.66e-91	CD3e molecule, epsilon (CD3-TCR complex) [Ateles geoffroyi]	.	.	.	.	P27597	260	2e-84	T-cell surface glycoprotein CD3 epsilon chain	.	.	.	.	pfam16681	Ig_5	Ig-like domain on T-cell surface glycoprotein CD3 epsilon chain. Ig_5 is an immunoglobulin domain found on T-cell surface glycoprotein CD3 epsilon chain. It forms a first-order complex with T-cell surface glycoprotein CD3 delta chain as part of the T-cell receptor complex.	GO:0002250|adaptive immune response;GO:0097190|apoptotic signaling pathway;GO:0019722|calcium-mediated signaling;GO:0035739|CD4-positive, alpha-beta T cell proliferation;GO:0007166|cell surface receptor signaling pathway;GO:0021549|cerebellum development;GO:0016358|dendrite development;GO:0010629|negative regulation of gene expression;GO:0045879|negative regulation of smoothened signaling pathway…	GO:0042105|alpha-beta T cell receptor complex;GO:0044297|cell body;GO:0005911|cell-cell junction;GO:0043197|dendritic spine;GO:0005783|endoplasmic reticulum;GO:0009897|external side of plasma membrane;GO:0005794|Golgi apparatus;GO:0001772|immunological synapse;	GO:0042802|identical protein binding;GO:0017124|SH3 domain binding;GO:0004888|transmembrane signaling receptor activity;	K06451	CD3E; T-cell surface glycoprotein CD3 epsilon chain
gene10119	11	28	12	28.6189	13	47	62	0.437167	-1.19374	0.126217	0.997192	down	no	CD3D	protein_coding	chrNC_009150.3:26742264-26748076:-	gb|KAF5921220.1|	603	2.43e-69	hypothetical protein HPG69_018620 [Diceros bicornis minor]	.	.	.	.	Q95LI8	210	1e-60	T-cell surface glycoprotein CD3 delta chain	.	.	.	.	pfam16680	Ig_4	T-cell surface glycoprotein CD3 delta chain. This is an immunoglobulin-like domain. It is found on the T-cell surface glycoprotein CD3 delta chain. CD3delta and CD3epsilon complex together as part of the T-cell receptor complex.	GO:0002250|adaptive immune response;GO:0007166|cell surface receptor signaling pathway;GO:0045059|positive thymic T cell selection;	GO:0042105|alpha-beta T cell receptor complex;	GO:0004888|transmembrane signaling receptor activity;	K06450	CD3D; T-cell surface glycoprotein CD3 delta chain
gene10120	11	43	12	23.6672	29	17	31	0.907777	-0.13959	0.848612	0.997323	down	no	CD3G	protein_coding	chrNC_009150.3:26749679-26758774:+	ref|XP_036278990.1|	694	1.91e-83	T-cell surface glycoprotein CD3 gamma chain [Pipistrellus kuhlii] >KAF6275075.1 CD3g molecule [Pipistrellus kuhlii]	.	.	.	.	Q5PXD3	264	6e-81	T-cell surface glycoprotein CD3 gamma chain	.	.	.	.	pfam16680	Ig_4	T-cell surface glycoprotein CD3 delta chain. This is an immunoglobulin-like domain. It is found on the T-cell surface glycoprotein CD3 delta chain. CD3delta and CD3epsilon complex together as part of the T-cell receptor complex.	GO:0002250|adaptive immune response;GO:0007166|cell surface receptor signaling pathway;GO:0045059|positive thymic T cell selection;	GO:0042105|alpha-beta T cell receptor complex;GO:0009897|external side of plasma membrane;	GO:0004888|transmembrane signaling receptor activity;	K06452	CD3G; T-cell surface glycoprotein CD3 gamma chain
gene10121	3692	2344	4721	3672.55	4317	4196	3068	0.994713	-0.00764709	0.982836	0.998187	down	no	UBE4A	protein_coding	chrNC_009150.3:26761239-26794122:+	ref|XP_025854919.1|	5487	0	ubiquitin conjugation factor E4 A [Vulpes vulpes] >XP_025854920.1 ubiquitin conjugation factor E4 A [Vulpes vulpes] >XP_041627384.1 ubiquitin conjugation factor E4 A [Vulpes lagopus] >XP_041627385.1 ubiquitin conjugation factor E4 A [Vulpes lagopus] >CAD7690027.1 unnamed protein product [Nyctereutes procyonoides]	.	.	.	.	Q14139	2102	0	Ubiquitin conjugation factor E4 A	SPAC20H4.10	260	4e-70	COG5113	pfam10408	Ufd2P_core	Ubiquitin elongating factor core. This is the most conserved part of the core region of Ufd2P ubiquitin elongating factor or E4, running from helix alpha-11 to alpha-38. It consists of 31 helices of variable length connected by loops of variable size forming a compact unit; the helical packing pattern of the compact unit consists of five structural repeats that resemble tandem Armadillo (ARM) rep…	GO:0000209|protein polyubiquitination;GO:0030433|ubiquitin-dependent ERAD pathway;GO:0006511|ubiquitin-dependent protein catabolic process;	GO:0005737|cytoplasm;GO:0005634|nucleus;GO:0000151|ubiquitin ligase complex;	GO:0034450|ubiquitin-ubiquitin ligase activity;	K10596	UBE4A; ubiquitin conjugation factor E4 A [EC:2.3.2.27]
gene10122	1	0	0	0.175215	0	0	0	2.07777	1.05504	0.795976	0.997192	up	no	LOC111774526	snoRNA	chrNC_009150.3:26772017-26772161:+	.	.	.	.	.	.	.	.	.	.	.	.	.	.	.	.	pfam13997	YqjK	YqjK-like protein. The YqjK-like protein family includes the E. coli YqjK protein, which is functionally uncharacterized. This family of proteins is found in bacteria. Proteins in this family are approximately 100 amino acids in length. There is a single completely conserved residue R that may be functionally important.	.	.	.	.	.
gene10123	2789	2736	3063	3060.3	3036	2884	3975	0.917716	-0.12388	0.648886	0.997192	down	no	ATP5MG	protein_coding	chrNC_009150.3:26796039-26802326:+	ref|XP_006912819.1|	527	2.33e-67	ATP synthase subunit g, mitochondrial [Pteropus alecto] >XP_011384698.1 ATP synthase subunit g, mitochondrial [Pteropus vampyrus] >XP_039743990.1 ATP synthase subunit g, mitochondrial [Pteropus giganteus] >ELK11863.1 ATP synthase subunit g, mitochondrial [Pteropus alecto]	.	.	.	.	Q28852	201	6e-65	ATP synthase subunit g, mitochondrial	.	.	.	.	pfam04718	ATP-synt_G	Mitochondrial ATP synthase g subunit. The Fo sector of the ATP synthase is a membrane bound complex which mediates proton transport. It is composed of nine different polypeptide subunits (a, b, c, d, e, f, g F6, A6L). The function of subunit g is currently unknown. The conserved region covers all but the very N-terminus of the member sequences. No prokaryotic members have been identified thus far.	GO:0015986|proton motive force-driven ATP synthesis;	GO:0005753|mitochondrial proton-transporting ATP synthase complex;GO:0000276|mitochondrial proton-transporting ATP synthase complex, coupling factor F(o);	GO:0015078|proton transmembrane transporter activity;	K02140	ATPeFG, ATP5L, ATP20; F-type H+-transporting ATPase subunit g
gene10124	1889	2258	1871	2015.86	2461	2433	1357	1.03868	0.0547458	0.859882	0.9977	up	no	KMT2A	protein_coding	chrNC_009150.3:26823114-26903602:+	emb|VFV31217.1|	15947	0	histone-lysine n-methyltransferase [Lynx pardinus]	.	.	.	.	Q03164	5953	0	Histone-lysine N-methyltransferase 2A	SPCC306.04c	164	2e-39	COG2940	pfam00856	SET	SET domain. SET domains are protein lysine methyltransferase enzymes. SET domains appear to be protein-protein interaction domains. It has been demonstrated that SET domains mediate interactions with a family of proteins that display similarity with dual-specificity phosphatases (dsPTPases). A subset of SET domains have been called PR domains. These domains are divergent in sequence from other SE…	GO:0009952|anterior/posterior pattern specification;GO:0006915|apoptotic process;GO:0006325|chromatin organization;GO:0032922|circadian regulation of gene expression;GO:0060216|definitive hemopoiesis;GO:0006306|DNA methylation;GO:0035162|embryonic hemopoiesis;GO:0035640|exploration behavior;GO:0048144|fibroblast proliferation;GO:0044648|histone H3-K4 dimethylation;GO:0051568|histone H3-K4 methyla…	GO:0005829|cytosol;GO:0035097|histone methyltransferase complex;GO:0071339|MLL1 complex;GO:0005654|nucleoplasm;GO:0005634|nucleus;	GO:0003682|chromatin binding;GO:0042800|histone H3K4 methyltransferase activity;GO:0042802|identical protein binding;GO:0070577|lysine-acetylated histone binding;GO:0003680|minor groove of adenine-thymine-rich DNA binding;GO:0042803|protein homodimerization activity;GO:0106363|protein-cysteine methyltransferase activity;GO:0045322|unmethylated CpG binding;GO:0008270|zinc ion binding;	K09186	MLL1; [histone H3]-lysine4 N-trimethyltransferase MLL1 [EC:2.1.1.354]
gene10125	0	7	3	3.25538	4	5	1	1.0794	0.110231	0.936254	0.998057	up	no	LOC102148651	pseudogene	chrNC_009150.3:26858723-26859678:+	gb|ELW72134.1|	347	7.79e-38	40S ribosomal protein S15a [Tupaia chinensis]	.	.	.	.	P62246	121	2e-32	40S ribosomal protein S15a	YJL190c	100	4e-25	COG0096	pfam00410	Ribosomal_S8	Ribosomal protein S8.	GO:0045787|positive regulation of cell cycle;GO:0008284|positive regulation of cell population proliferation;GO:0009615|response to virus;GO:0006412|translation;	GO:0005737|cytoplasm;GO:0022626|cytosolic ribosome;GO:0022627|cytosolic small ribosomal subunit;	GO:0003735|structural constituent of ribosome;	K02957	RP-S15Ae, RPS15A; small subunit ribosomal protein S15Ae
gene10126	61	24	53	55.8147	61	82	59	0.731798	-0.450483	0.344564	0.997192	down	no	LOC102148748	lncRNA	chrNC_009150.3:26903319-26908299:-	gb|KAF5921223.1|	245	2.04e-20	hypothetical protein HPG69_018623 [Diceros bicornis minor]	.	.	.	.	Q8VBW8	58.2	1e-08	Tetratricopeptide repeat protein 36	.	.	.	.	pfam03181	BURP	BURP domain. The BURP domain is found at the C-terminus of several different plant proteins. It was named after the proteins in which it was first identified: the BNM2 clone-derived protein from Brassica napus; USPs and USP-like proteins; RD22 from Arabidopsis thaliana; and PG1beta from Lycopersicon esculentum. This domain is around 230 amino acid residues long. It possesses the following conserv…	GO:0021954|central nervous system neuron development;GO:0060271|cilium assembly;GO:0007613|memory;GO:0010801|negative regulation of peptidyl-threonine phosphorylation;GO:0032435|negative regulation of proteasomal ubiquitin-dependent protein catabolic process;GO:0032091|negative regulation of protein binding;GO:1902915|negative regulation of protein polyubiquitination;GO:0006570|tyrosine metabolic…	.	.	.	.
gene10127	41	4	42	35.9025	60	53	21	0.704655	-0.505012	0.567403	0.997192	down	no	TTC36	protein_coding	chrNC_009150.3:26904273-26908152:+	gb|KAF5921223.1|	819	7.66e-108	hypothetical protein HPG69_018623 [Diceros bicornis minor]	.	.	.	.	A6NLP5	289	2e-97	Tetratricopeptide repeat protein 36	.	.	.	.	pfam13424	TPR_12	Tetratricopeptide repeat.	GO:0021954|central nervous system neuron development;GO:0060271|cilium assembly;GO:0007613|memory;GO:0010801|negative regulation of peptidyl-threonine phosphorylation;GO:0032435|negative regulation of proteasomal ubiquitin-dependent protein catabolic process;GO:0032091|negative regulation of protein binding;GO:1902915|negative regulation of protein polyubiquitination;GO:0006570|tyrosine metabolic…	.	.	.	.
gene10128	1797	290	1507	1515.11	2087	2196	1391	0.682909	-0.550235	0.426457	0.997192	down	no	TMEM25	protein_coding	chrNC_009150.3:26908336-26914413:+	gb|KAF5921222.1|	1651	0	hypothetical protein HPG69_018622 [Diceros bicornis minor]	.	.	.	.	Q86YD3	608	0	Transmembrane protein 25	.	.	.	.	pfam08205	C2-set_2	CD80-like C2-set immunoglobulin domain. These domains belong to the immunoglobulin superfamily.	GO:0090394|negative regulation of excitatory postsynaptic potential;GO:0031647|regulation of protein stability;	GO:0005576|extracellular region;GO:0005770|late endosome;GO:0005764|lysosome;GO:0005886|plasma membrane;	.	K22652	TMEM25; transmembrane protein 25
gene10129	428	551	437	488.955	477	454	604	0.97705	-0.0334962	0.908169	0.998057	down	no	IFT46	protein_coding	chrNC_009150.3:26920846-26937759:-	gb|KAF6103712.1|	1460	0	intraflagellar transport 46 [Phyllostomus discolor]	.	.	.	.	Q1LZB4	396	5e-137	Intraflagellar transport protein 46 homolog	.	.	.	.	pfam12317	IFT46_B_C	Intraflagellar transport complex B protein 46 C terminal. This family of proteins is found in eukaryotes. Proteins in this family are typically between 298 and 416 amino acids in length. IFT46 is a flagellar protein of complex B. Like all IFT proteins, it is required for transport of IFT particles into the flagella.	GO:0060271|cilium assembly;GO:0042073|intraciliary transport;	GO:0005813|centrosome;GO:0005737|cytoplasm;GO:0030992|intraciliary transport particle B;GO:0031514|motile cilium;	.	K19682	IFT46; intraflagellar transport protein 46
gene10130	4765	3911	5388	4936.02	5338	4940	5547	0.944507	-0.0823666	0.725783	0.997192	down	no	ARCN1	protein_coding	chrNC_009150.3:26943234-26968468:+	ref|XP_004750014.1|	2446	0	coatomer subunit delta [Mustela putorius furo] >XP_022368613.1 coatomer subunit delta [Enhydra lutris kenyoni] >XP_025321116.1 coatomer subunit delta isoform X1 [Canis lupus dingo] >XP_025854912.1 coatomer subunit delta [Vulpes vulpes] >XP_032212219.1 coatomer subunit delta [Mustela erminea] >XP_032283882.1 coatomer subunit delta [Phoca vitulina] >XP_032724550.1 coatomer subunit delta [Lontra can…	.	.	.	.	P53619	946	0	Coatomer subunit delta	.	.	.	.	pfam00928	Adap_comp_sub	Adaptor complexes medium subunit family. This family also contains members which are coatomer subunits.	GO:0008344|adult locomotory behavior;GO:0021691|cerebellar Purkinje cell layer maturation;GO:0006888|endoplasmic reticulum to Golgi vesicle-mediated transport;GO:0051645|Golgi localization;GO:0006891|intra-Golgi vesicle-mediated transport;GO:0043473|pigmentation;GO:0015031|protein transport;GO:0006890|retrograde vesicle-mediated transport, Golgi to endoplasmic reticulum;	GO:0030126|COPI vesicle coat;GO:0005783|endoplasmic reticulum;GO:0000139|Golgi membrane;	.	K20471	COPD, ARCN1, RET2; coatomer subunit delta
gene10131	887	3487	828	1346.15	1108	1122	664	1.93663	0.953545	0.156867	0.997192	up	no	PHLDB1	protein_coding	chrNC_009150.3:26971960-27019482:+	emb|CAD7690034.1|	5343	0	unnamed protein product [Nyctereutes procyonoides]	.	.	.	.	Q86UU1	1177	0	Pleckstrin homology-like domain family B member 1	.	.	.	.	pfam00169	PH	PH domain. PH stands for pleckstrin homology.	GO:1904261|positive regulation of basement membrane assembly involved in embryonic body morphogenesis;GO:0010717|regulation of epithelial to mesenchymal transition;GO:0010470|regulation of gastrulation;GO:0070507|regulation of microtubule cytoskeleton organization;	GO:0045180|basal cortex;GO:0005829|cytosol;GO:0045171|intercellular bridge;GO:0043231|intracellular membrane-bounded organelle;GO:0005886|plasma membrane;	.	.	.
gene10132	34	238	60	79.3867	60	47	37	2.47136	1.3053	0.0965454	0.997192	up	no	TREH	protein_coding	chrNC_009150.3:27018742-27027248:-	ref|XP_032977702.1|	2482	0	trehalase isoform X1 [Rhinolophus ferrumequinum] >KAF6334569.1 trehalase [Rhinolophus ferrumequinum]	.	.	.	.	O43280	918	0	Trehalase	treA	244	3e-69	COG1626	pfam01204	Trehalase	Trehalase. Trehalase (EC:3.2.1.28) is known to recycle trehalose to glucose. Trehalose is a physiological hallmark of heat-shock response in yeast and protects of proteins and membranes against a variety of stresses. This family is found in conjunction with pfam07492 in fungi.	GO:0009887|animal organ morphogenesis;GO:0005993|trehalose catabolic process;GO:0005991|trehalose metabolic process;	GO:0070062|extracellular exosome;	GO:0004555|alpha,alpha-trehalase activity;	K01194	TREH, treA, treF; alpha,alpha-trehalase [EC:3.2.1.28]
gene10133	4799	3641	5179	4732.43	5360	4984	4736	0.963899	-0.0530457	0.818003	0.997192	down	no	DDX6	protein_coding	chrNC_009150.3:27082363-27118451:-	gb|KAG5199500.1|	2424	0	hypothetical protein JEQ12_005979 [Ovis aries] >KAI4564192.1 hypothetical protein MJT46_009990 [Ovis ammon polii x Ovis aries] >KAI4580804.1 hypothetical protein MJG53_010346 [Ovis ammon polii x Ovis aries]	.	.	.	.	Q5ZKB9	934	0	Probable ATP-dependent RNA helicase DDX6	.	.	.	.	pfam00270	DEAD	DEAD/DEAH box helicase. Members of this family include the DEAD and DEAH box helicases. Helicases are involved in unwinding nucleic acids. The DEAD box helicases are involved in various aspects of RNA metabolism, including nuclear transcription, pre mRNA splicing, ribosome biogenesis, nucleocytoplasmic transport, translation, RNA decay and organellar gene expression.	GO:0035278|miRNA-mediated gene silencing by inhibition of translation;GO:0017148|negative regulation of translation;GO:0033962|P-body assembly;GO:0034063|stress granule assembly;	GO:0005737|cytoplasm;GO:0010494|cytoplasmic stress granule;GO:0005634|nucleus;GO:0000932|P-body;	GO:0005524|ATP binding;GO:0016887|ATP hydrolysis activity;GO:0003729|mRNA binding;GO:0003724|RNA helicase activity;	K12614	DDX6, RCK, DHH1; ATP-dependent RNA helicase DDX6/DHH1 [EC:3.6.4.13]
gene10136	613	469	546	533.053	719	647	256	1.09097	0.125611	0.779873	0.997192	up	no	LOC111774226	protein_coding	chrNC_009150.3:27196075-27209451:-	gb|KAF5921233.1|	5829	0	hypothetical protein HPG69_018633 [Diceros bicornis minor]	.	.	.	.	Q86UU0	2160	0	B-cell CLL/lymphoma 9-like protein	.	.	.	.	pfam09606	Med15	ARC105 or Med15 subunit of Mediator complex non-fungal. The approx. 70 residue Med15 domain of the ARC-Mediator co-activator is a three-helix bundle with marked similarity to the KIX domain. The sterol regulatory element binding protein (SREBP) family of transcription activators use the ARC105 subunit to activate target genes in the regulation of cholesterol and fatty acid homeostasis. In additio…	GO:0060070|canonical Wnt signaling pathway;GO:0045445|myoblast differentiation;GO:0030512|negative regulation of transforming growth factor beta receptor signaling pathway;GO:0010718|positive regulation of epithelial to mesenchymal transition;GO:0045944|positive regulation of transcription by RNA polymerase II;GO:0022604|regulation of cell morphogenesis;GO:0035914|skeletal muscle cell differentia…	GO:1990907|beta-catenin-TCF complex;GO:0005730|nucleolus;GO:0005654|nucleoplasm;GO:0005634|nucleus;	GO:0008013|beta-catenin binding;GO:0003713|transcription coactivator activity;	K22649	BCL9, BCL9L; B-cell CLL/lymphoma 9 protein
gene10139	456	307	395	388.048	493	542	176	1.04064	0.0574688	0.907151	0.998057	up	no	LOC100063146	protein_coding	chrNC_009150.3:27290749-27319259:-	gb|KAF5921233.1|	5712	0	hypothetical protein HPG69_018633 [Diceros bicornis minor]	.	.	.	.	Q86UU0	2149	0	B-cell CLL/lymphoma 9-like protein	.	.	.	.	pfam09606	Med15	ARC105 or Med15 subunit of Mediator complex non-fungal. The approx. 70 residue Med15 domain of the ARC-Mediator co-activator is a three-helix bundle with marked similarity to the KIX domain. The sterol regulatory element binding protein (SREBP) family of transcription activators use the ARC105 subunit to activate target genes in the regulation of cholesterol and fatty acid homeostasis. In additio…	GO:0060070|canonical Wnt signaling pathway;GO:0045445|myoblast differentiation;GO:0030512|negative regulation of transforming growth factor beta receptor signaling pathway;GO:0010718|positive regulation of epithelial to mesenchymal transition;GO:0045944|positive regulation of transcription by RNA polymerase II;GO:0022604|regulation of cell morphogenesis;GO:0035914|skeletal muscle cell differentia…	GO:1990907|beta-catenin-TCF complex;GO:0005730|nucleolus;GO:0005654|nucleoplasm;GO:0005634|nucleus;	GO:0008013|beta-catenin binding;GO:0003713|transcription coactivator activity;	K22649	BCL9, BCL9L; B-cell CLL/lymphoma 9 protein
gene1014	0	7	0	1.69184	0	1	2	2.41579	1.27249	0.616515	0.997192	up	no	RN28S	rRNA	chrNC_009144.3:89940297-89941109:-	gb|KRY81076.1|	538	5.68e-66	Uncharacterized protein T4D_4496 [Trichinella pseudospiralis] >KRZ48503.1 Uncharacterized protein T02_14647 [Trichinella nativa]	gb|MT644870.1|	418	0	Microbotryum stellariae isolate DM1165 small subunit ribosomal RNA gene, partial sequence; internal transcribed spacer 1, 5.8S ribosomal RNA gene, and internal transcribed spacer 2, complete sequence; and large subunit ribosomal RNA gene, partial sequence	.	.	.	.	.	.	.	.	pfam04388	Hamartin	Hamartin protein. This family includes the hamartin protein which is thought to function as a tumor suppressor. The hamartin protein interacts with the tuberin protein pfam03542. Tuberous sclerosis complex (TSC) is an autosomal dominant disorder and is characterized by the presence of hamartomas in many organs, such as brain, skin, heart, lung, and kidney. It is caused by mutation either TSC1 or …	.	.	.	.	.
gene10140	16	16	14	17.4445	14	28	18	0.819496	-0.287191	0.571892	0.997192	down	no	LOC111774229	lncRNA	chrNC_009150.3:27319368-27324968:+	emb|VTJ51445.1|	233	4.08e-18	Hypothetical predicted protein [Marmota monax]	.	.	.	.	.	.	.	.	.	.	.	.	pfam15694	Med26_M	Mediator complex subunit 26 middle domain. Med26_M is the middle domain of subunit 26 of Mediator. Med19 and Med26 act synergistically to mediate the interaction between REST (a Kruppel-type zinc finger transcription factor that binds to a 21-bp RE1 silencing element present in over 900 human genes) and Mediator.	.	.	.	.	.
gene10141	2	0	0	1.58814	3	5	0	0.279465	-1.83926	0.423717	0.997192	down	no	UPK2	protein_coding	chrNC_009150.3:27337631-27341878:+	gb|KAF5921231.1|	752	5.58e-93	hypothetical protein HPG69_018631 [Diceros bicornis minor]	.	.	.	.	Q08537	287	1e-90	Uroplakin-2	.	.	.	.	pfam07353	Uroplakin_II	Uroplakin II. This family contains uroplakin II, which is approximately 180 residues long and seems to be restricted to mammals. Uroplakin II is an integral membrane protein, and is one of the components of the apical plaques of mammalian urothelium formed by the asymmetric unit membrane - this is believed to play a role in strengthening the urothelial apical surface to prevent the cells from rup…	GO:0030855|epithelial cell differentiation;	GO:0016324|apical plasma membrane;GO:0120001|apical plasma membrane urothelial plaque;GO:0005783|endoplasmic reticulum;GO:0005886|plasma membrane;GO:0032991|protein-containing complex;	GO:0005198|structural molecule activity;	.	.
gene10143	879	2022	926	1120.31	1052	978	898	1.39629	0.481597	0.269244	0.997192	up	no	CCDC84	protein_coding	chrNC_009150.3:27364790-27373159:+	gb|KAF5921232.1|	1535	0	hypothetical protein HPG69_018632 [Diceros bicornis minor]	.	.	.	.	Q86UT8	544	0	Centrosomal AT-AC splicing factor	.	.	.	.	pfam14968	CCDC84	Coiled coil protein 84. The function of this coiled-coil domain-containing family is not known. It is found in eukaryotes.	GO:0010826|negative regulation of centrosome duplication;GO:0042176|regulation of protein catabolic process;	GO:0005813|centrosome;GO:0005737|cytoplasm;	.	.	.
gene10144	14096	24841	16637	18888.6	18462	14988	24803	1.00588	0.00846509	0.982981	0.998187	up	no	RPS25	protein_coding	chrNC_009150.3:27373126-27374995:-	gb|KAG8522213.1|	420	2.64e-50	40S ribosomal protein S25, partial [Galemys pyrenaicus]	.	.	.	.	Q6Q311	150	2e-44	40S ribosomal protein S25	YGR027c	75.5	1e-16	COG4901	pfam03297	Ribosomal_S25	S25 ribosomal protein.	.	GO:1990904|ribonucleoprotein complex;GO:0005840|ribosome;	.	K02975	RP-S25e, RPS25; small subunit ribosomal protein S25e
gene10145	1341	967	1362	1258.52	1356	1208	1378	0.990649	-0.0135545	0.958737	0.998057	down	no	TRAPPC4	protein_coding	chrNC_009150.3:27375019-27378004:+	ref|NP_001178133.1|	1022	1.7e-136	trafficking protein particle complex subunit 4 [Bos taurus] >XP_001503119.1 trafficking protein particle complex subunit 4 isoform X2 [Equus caballus] >XP_002929644.1 trafficking protein particle complex subunit 4 [Ailuropoda melanoleuca] >XP_003992476.1 trafficking protein particle complex subunit 4 isoform X2 [Felis catus] >XP_004016136.1 trafficking protein particle complex subunit 4 isoform X…	.	.	.	.	Q2TBL9	398	3e-136	Trafficking protein particle complex subunit 4	SPBC3B9.12	103	1e-25	COG5122	pfam04099	Sybindin	Sybindin-like family. Sybindin is a physiological syndecan-2 ligand on dendritic spines, the small protrusions on the surface of dendrites that receive the vast majority of excitatory synapses.	GO:0006914|autophagy;GO:0016358|dendrite development;GO:0006888|endoplasmic reticulum to Golgi vesicle-mediated transport;	GO:0070161|anchoring junction;GO:0030425|dendrite;GO:0005783|endoplasmic reticulum;GO:0000139|Golgi membrane;GO:0005795|Golgi stack;GO:0045211|postsynaptic membrane;GO:0008021|synaptic vesicle;GO:0030008|TRAPP complex;	.	K20303	TRAPPC4, TRS23; trafficking protein particle complex subunit 4
gene10146	1112	2869	1088	1460.05	1229	1304	1188	1.45366	0.539693	0.274898	0.997192	up	no	SLC37A4	protein_coding	chrNC_009150.3:27378654-27385202:-	gb|KAG8522209.1|	1998	0	Glucose-6-phosphate exchanger SLC37A4 [Galemys pyrenaicus]	.	.	.	.	O43826	764	0	Glucose-6-phosphate exchanger SLC37A4	YPO4007	210	4e-58	COG2271	pfam07690	MFS_1	Major Facilitator Superfamily.	GO:0008643|carbohydrate transport;GO:0006094|gluconeogenesis;GO:0042593|glucose homeostasis;GO:0006006|glucose metabolic process;GO:0015760|glucose-6-phosphate transport;GO:0035435|phosphate ion transmembrane transport;	GO:0005783|endoplasmic reticulum;GO:0005789|endoplasmic reticulum membrane;GO:0016020|membrane;	GO:0061513|glucose 6-phosphate:inorganic phosphate antiporter activity;GO:0015152|glucose-6-phosphate transmembrane transporter activity;	K08171	SLC37A4; MFS transporter, OPA family, solute carrier family 37 (glycerol-6-phosphate transporter), member 4
gene10147	3867	1917	3777	3264.81	3718	3558	2966	0.999905	-0.000137212	0.999707	0.999787	down	no	HYOU1	protein_coding	chrNC_009150.3:27412667-27424381:-	gb|KAI5766526.1|	4534	0	HYOU1 [Gulo gulo luscus] >KAI5766679.1 HYOU1 [Gulo gulo luscus]	.	.	.	.	Q9Y4L1	1699	0	Hypoxia up-regulated protein 1	SPAC1F5.06	265	7e-73	COG0443	pfam00012	HSP70	Hsp70 protein. Hsp70 chaperones help to fold many proteins. Hsp70 assisted folding involves repeated cycles of substrate binding and release. Hsp70 activity is ATP dependent. Hsp70 proteins are made up of two regions: the amino terminus is the ATPase domain and the carboxyl terminus is the substrate binding region.	GO:0071456|cellular response to hypoxia;GO:0006888|endoplasmic reticulum to Golgi vesicle-mediated transport;GO:1903382|negative regulation of endoplasmic reticulum stress-induced neuron intrinsic apoptotic signaling pathway;GO:1903298|negative regulation of hypoxia-induced intrinsic apoptotic signaling pathway;GO:0034976|response to endoplasmic reticulum stress;GO:0002931|response to ischemia;	GO:0071682|endocytic vesicle lumen;GO:0005783|endoplasmic reticulum;GO:0034663|endoplasmic reticulum chaperone complex;GO:0005788|endoplasmic reticulum lumen;GO:0070062|extracellular exosome;GO:0005576|extracellular region;GO:0005925|focal adhesion;GO:0016020|membrane;GO:0005790|smooth endoplasmic reticulum;	GO:0005524|ATP binding;GO:0140662|ATP-dependent protein folding chaperone;GO:0051087|chaperone binding;GO:0051082|unfolded protein binding;	K09486	HYOU1; hypoxia up-regulated 1
gene10148	1492	2099	1590	1644.15	1563	1693	1501	1.16209	0.216727	0.359033	0.997192	up	no	VPS11	protein_coding	chrNC_009150.3:27431609-27440182:+	ref|NP_001365147.1|	4879	0	vacuolar protein sorting-associated protein 11 homolog isoform 3 [Homo sapiens]	.	.	.	.	Q9H270	1868	0	Vacuolar protein sorting-associated protein 11 homolog	.	.	.	.	pfam12451	VPS11_C	Vacuolar protein sorting protein 11 C terminal. This domain family is found in eukaryotes, and is approximately 50 amino acids in length. Vps 11 is one of the evolutionarily conserved class C vacuolar protein sorting genes (c-vps: vps11, vps16, vps18, and vps33), whose products physically associate to form the c-vps protein complex required for vesicle docking and fusion.	GO:0006914|autophagy;GO:0034058|endosomal vesicle fusion;GO:0007032|endosome organization;GO:0008333|endosome to lysosome transport;GO:0006886|intracellular protein transport;GO:0033147|negative regulation of intracellular estrogen receptor signaling pathway;GO:0048284|organelle fusion;GO:2000643|positive regulation of early endosome to late endosome transport;GO:0045732|positive regulation of pr…	GO:0005776|autophagosome;GO:0030136|clathrin-coated vesicle;GO:0033263|CORVET complex;GO:0005769|early endosome;GO:0030139|endocytic vesicle;GO:0005768|endosome;GO:0010008|endosome membrane;GO:0030897|HOPS complex;GO:0005770|late endosome;GO:0031902|late endosome membrane;GO:0005765|lysosomal membrane;GO:0005764|lysosome;	GO:0046872|metal ion binding;GO:0000166|nucleotide binding;GO:0019904|protein domain specific binding;GO:0030674|protein-macromolecule adaptor activity;GO:0019905|syntaxin binding;GO:0061630|ubiquitin protein ligase activity;	K20179	VPS11, PEP5; vacuolar protein sorting-associated protein 11
gene10149	1507	1154	1518	1454.74	1486	1472	1660	0.961843	-0.0561264	0.81999	0.997192	down	no	HMBS	protein_coding	chrNC_009150.3:27441935-27449441:+	ref|XP_032977593.1|	1778	0	porphobilinogen deaminase isoform X2 [Rhinolophus ferrumequinum] >KAF6333170.1 hydroxymethylbilane synthase [Rhinolophus ferrumequinum]	.	.	.	.	P08397	681	0	Porphobilinogen deaminase	alr1878	308	3e-99	COG0181	pfam01379	Porphobil_deam	Porphobilinogen deaminase, dipyromethane cofactor binding domain.	GO:0006783|heme biosynthetic process;GO:0018160|peptidyl-pyrromethane cofactor linkage;GO:0006782|protoporphyrinogen IX biosynthetic process;	GO:0005737|cytoplasm;GO:0005829|cytosol;	GO:0004418|hydroxymethylbilane synthase activity;	K01749	hemC, HMBS; hydroxymethylbilane synthase [EC:2.5.1.61]
gene10150	1383	400	1144	1124.22	1245	1051	1569	0.803054	-0.316431	0.56918	0.997192	down	no	LOC111774230	protein_coding	chrNC_009150.3:27449755-27451816:-	ref|NP_001073248.1|	619	2.52e-74	histone H2A.x [Bos taurus] >XP_002929637.2 histone H2AX [Ailuropoda melanoleuca] >XP_003472826.1 histone H2AX [Cavia porcellus] >XP_003992480.1 histone H2AX [Felis catus] >XP_004016142.1 histone H2AX [Ovis aries] >XP_004412657.1 PREDICTED: histone H2AX [Odobenus rosmarus divergens] >XP_004427283.1 PREDICTED: histone H2AX [Ceratotherium simum simum] >XP_004667434.1 histone H2AX [Jaculus jaculus] >…	.	.	.	.	P16104	242	3e-74	Histone H2AX	YDR225w	181	2e-52	COG5262	pfam16211	Histone_H2A_C	C-terminus of histone H2A.	GO:0006974|cellular response to DNA damage stimulus;GO:0071480|cellular response to gamma radiation;GO:0090398|cellular senescence;GO:0021987|cerebral cortex development;GO:0000077|DNA damage checkpoint signaling;GO:0006302|double-strand break repair;GO:0000724|double-strand break repair via homologous recombination;GO:0051321|meiotic cell cycle;GO:0006334|nucleosome assembly;GO:0045739|positive …	GO:0005813|centrosome;GO:0000794|condensed nuclear chromosome;GO:0070062|extracellular exosome;GO:0001673|male germ cell nucleus;GO:0016607|nuclear speck;GO:0005654|nucleoplasm;GO:0000786|nucleosome;GO:0005634|nucleus;GO:0005657|replication fork;GO:0090734|site of DNA damage;GO:0035861|site of double-strand break;GO:0001741|XY body;	GO:0003684|damaged DNA binding;GO:0003677|DNA binding;GO:0019899|enzyme binding;GO:0042393|histone binding;GO:0046982|protein heterodimerization activity;GO:0030527|structural constituent of chromatin;	K11251	H2A; histone H2A
gene10151	1264	1610	1292	1322.71	1345	1217	1261	1.16173	0.216279	0.307519	0.997192	up	no	DPAGT1	protein_coding	chrNC_009150.3:27451957-27457049:-	gb|TKC43110.1|	1927	0	hypothetical protein EI555_000591, partial [Monodon monoceros]	.	.	.	.	Q5EA65	715	0	UDP-N-acetylglucosamine--dolichyl-phosphate N-acetylglucosaminephosphotransferase	YBR243c	268	2e-80	COG0472	pfam00953	Glycos_transf_4	Glycosyl transferase family 4.	GO:0019408|dolichol biosynthetic process;GO:0006488|dolichol-linked oligosaccharide biosynthetic process;	GO:0005789|endoplasmic reticulum membrane;GO:0016020|membrane;	GO:0016757|glycosyltransferase activity;GO:0042802|identical protein binding;GO:0046872|metal ion binding;GO:0003975|UDP-N-acetylglucosamine-dolichyl-phosphate N-acetylglucosaminephosphotransferase activity;	K01001	ALG7; UDP-N-acetylglucosamine--dolichyl-phosphate N-acetylglucosaminephosphotransferase [EC:2.7.8.15]
gene10152	845	1408	809	973.905	974	1010	844	1.15827	0.211971	0.52034	0.997192	up	no	C2CD2L	protein_coding	chrNC_009150.3:27457918-27471128:+	ref|NP_001253164.1|	2674	0	phospholipid transfer protein C2CD2L [Macaca mulatta] >XP_005579951.1 phospholipid transfer protein C2CD2L isoform X2 [Macaca fascicularis] >XP_011730553.1 phospholipid transfer protein C2CD2L isoform X2 [Macaca nemestrina]	.	.	.	.	O14523	1022	0	Phospholipid transfer protein C2CD2L	.	.	.	.	pfam04592	SelP_N	Selenoprotein P, N terminal region. SelP is the only known eukaryotic selenoprotein that contains multiple selenocysteine (Sec) residues, and accounts for more than 50% of the selenium content of rat and human plasma. It is thought to be glycosylated. SelP may have antioxidant properties. It can attach to epithelial cells, and may protect vascular endothelial cells against peroxynitrite toxicity.…	GO:0035774|positive regulation of insulin secretion involved in cellular response to glucose stimulus;	GO:0032541|cortical endoplasmic reticulum;GO:0005789|endoplasmic reticulum membrane;GO:0140268|endoplasmic reticulum-plasma membrane contact site;GO:0005886|plasma membrane;	GO:0043559|insulin binding;GO:0035091|phosphatidylinositol binding;GO:0008526|phosphatidylinositol transfer activity;	.	.
gene10153	646	1072	649	739.461	650	768	679	1.20368	0.267455	0.411939	0.997192	up	no	HINFP	protein_coding	chrNC_009150.3:27474716-27485657:+	gb|KAF5921238.1|	2424	0	hypothetical protein HPG69_018638 [Diceros bicornis minor]	.	.	.	.	Q8K1K9	851	0	Histone H4 transcription factor	.	.	.	.	pfam00096	zf-C2H2	Zinc finger, C2H2 type. The C2H2 zinc finger is the classical zinc finger domain. The two conserved cysteines and histidines co-ordinate a zinc ion. The following pattern describes the zinc finger. #-X-C-X(1-5)-C-X3-#-X5-#-X2-H-X(3-6)-[H/C] Where X can be any amino acid, and numbers in brackets indicate the number of residues. The positions marked # are those that are important for the stable fol…	GO:0048856|anatomical structure development;GO:0000077|DNA damage checkpoint signaling;GO:0006281|DNA repair;GO:0006351|DNA-templated transcription;GO:0045184|establishment of protein localization;GO:0000082|G1/S transition of mitotic cell cycle;GO:0001701|in utero embryonic development;GO:0045445|myoblast differentiation;GO:0045892|negative regulation of DNA-templated transcription;GO:0010629|ne…	GO:0015030|Cajal body;GO:0005654|nucleoplasm;GO:0005634|nucleus;	GO:0003682|chromatin binding;GO:0003677|DNA binding;GO:0001228|DNA-binding transcription activator activity, RNA polymerase II-specific;GO:0003700|DNA-binding transcription factor activity;GO:0000981|DNA-binding transcription factor activity, RNA polymerase II-specific;GO:0001227|DNA-binding transcription repressor activity, RNA polymerase II-specific;GO:0019899|enzyme binding;GO:0042393|histone …	.	.
gene10154	20	6	11	15.093	19	22	14	0.725247	-0.463455	0.461452	0.997192	down	no	ABCG4	protein_coding	chrNC_009150.3:27493517-27506835:+	ref|XP_002929633.1|	2963	0	ATP-binding cassette sub-family G member 4 isoform X1 [Ailuropoda melanoleuca] >XP_026361371.1 ATP-binding cassette sub-family G member 4 [Ursus arctos] >XP_034521830.1 ATP-binding cassette sub-family G member 4 isoform X1 [Ailuropoda melanoleuca] >XP_034521831.1 ATP-binding cassette sub-family G member 4 isoform X1 [Ailuropoda melanoleuca] >XP_034521832.1 ATP-binding cassette sub-family G member…	.	.	.	.	Q9H172	1129	0	ATP-binding cassette sub-family G member 4	ECU03g0390_1	174	1e-46	COG1131	pfam01061	ABC2_membrane	ABC-2 type transporter.	GO:0071403|cellular response to high density lipoprotein particle stimulus;GO:1990830|cellular response to leukemia inhibitory factor;GO:0033344|cholesterol efflux;GO:0042632|cholesterol homeostasis;GO:0045542|positive regulation of cholesterol biosynthetic process;GO:0010875|positive regulation of cholesterol efflux;GO:0006355|regulation of DNA-templated transcription;GO:0055085|transmembrane tr…	GO:0031410|cytoplasmic vesicle;GO:0010008|endosome membrane;GO:0016020|membrane;GO:0005886|plasma membrane;	GO:0034041|ABC-type sterol transporter activity;GO:0005524|ATP binding;GO:0016887|ATP hydrolysis activity;GO:0042626|ATPase-coupled transmembrane transporter activity;GO:0042802|identical protein binding;GO:0046982|protein heterodimerization activity;GO:0042803|protein homodimerization activity;	K05680	ABCG4; ATP-binding cassette, subfamily G (WHITE), member 4
gene10155	1574	1323	1527	1617.74	1775	2032	1599	0.875631	-0.191605	0.328684	0.997192	down	no	NLRX1	protein_coding	chrNC_009150.3:27510195-27522064:+	gb|KAF5921245.1|	4214	0	hypothetical protein HPG69_018645 [Diceros bicornis minor]	.	.	.	.	Q86UT6	1592	0	NLR family member X1	.	.	.	.	pfam05729	NACHT	NACHT domain. This NTPase domain is found in apoptosis proteins as well as those involved in MHC transcription activation. This family is closely related to pfam00931.	GO:0045087|innate immune response;GO:0035556|intracellular signal transduction;GO:0043124|negative regulation of I-kappaB kinase/NF-kappaB signaling;GO:0050728|negative regulation of inflammatory response;GO:0045824|negative regulation of innate immune response;GO:0032688|negative regulation of interferon-beta production;GO:0032715|negative regulation of interleukin-6 production;GO:0010936|negati…	GO:0030054|cell junction;GO:0005741|mitochondrial outer membrane;GO:0005739|mitochondrion;GO:0005886|plasma membrane;	GO:0005524|ATP binding;	K12653	NLRX1; NLR family member X1
gene10156	141	115	109	127.945	161	130	120	0.95243	-0.070315	0.798543	0.997192	down	no	PDZD3	protein_coding	chrNC_009150.3:27522184-27527219:+	gb|KAF5921247.1|	2187	0	hypothetical protein HPG69_018647, partial [Diceros bicornis minor]	.	.	.	.	Q86UT5	746	0	Na(+)/H(+) exchange regulatory cofactor NHE-RF4	.	.	.	.	pfam00595	PDZ	PDZ domain (Also known as DHR or GLGF). PDZ domains are found in diverse signaling proteins.	GO:0006811|ion transport;GO:0010754|negative regulation of cGMP-mediated signaling;GO:0072659|protein localization to plasma membrane;GO:0007168|receptor guanylyl cyclase signaling pathway;GO:0009636|response to toxic substance;GO:0006833|water transport;	GO:0043296|apical junction complex;GO:0045177|apical part of cell;GO:0016324|apical plasma membrane;GO:0005903|brush border;GO:0005829|cytosol;	GO:0030251|guanylate cyclase inhibitor activity;GO:0008200|ion channel inhibitor activity;GO:0008022|protein C-terminus binding;GO:0043495|protein-membrane adaptor activity;GO:1990381|ubiquitin-specific protease binding;	.	.
gene10157	8	65	1	16.4824	7	10	7	3.30415	1.72428	0.176429	0.997192	up	no	CCDC153	protein_coding	chrNC_009150.3:27527862-27531651:-	ref|XP_004016617.4|	642	5.6e-82	coiled-coil domain-containing protein 153 isoform X11 [Ovis aries] >KAG5199521.1 hypothetical protein JEQ12_006000 [Ovis aries]	.	.	.	.	Q494R4	223	9e-71	Coiled-coil domain-containing protein 153	.	.	.	.	pfam15619	Lebercilin	Ciliary protein causing Leber congenital amaurosis disease. Lebercilin is a family of eukaryotic ciliary proteins. Mutations in the gene, LCA5, are implicated in the disease Leber congenital amaurosis. In photoreceptors, lebercilin is uniquely localized at the cilium that bridges the inner and outer segments. Lebercilin functions as an integral element of selective protein transport through photo…	.	.	GO:0042802|identical protein binding;	.	.
gene10158	1020	1184	987	1059.6	1101	1250	884	1.0578	0.081069	0.713094	0.997192	up	no	CBL	protein_coding	chrNC_009150.3:27535588-27618084:+	gb|AOW69627.1|	4097	0	Cbl [Castor fiber]	.	.	.	.	P22681	1569	0	E3 ubiquitin-protein ligase CBL	.	.	.	.	pfam02262	Cbl_N	CBL proto-oncogene N-terminal domain 1. Cbl is an adaptor protein that binds EGF receptors (or other tyrosine kinases) and SH3 domains, functioning as a negative regulator of many signaling pathways. The N-terminal domain is evolutionarily conserved, and is known to bind to phosphorylated tyrosine residues. Cbl_N is comprised of 3 structural domains of which this is the first - a four helix bundl…	GO:0007166|cell surface receptor signaling pathway;GO:0006974|cellular response to DNA damage stimulus;GO:1990090|cellular response to nerve growth factor stimulus;GO:0090650|cellular response to oxygen-glucose deprivation;GO:0036120|cellular response to platelet-derived growth factor stimulus;GO:0019221|cytokine-mediated signaling pathway;GO:0035635|entry of bacterium into host cell;GO:0007173|e…	GO:0005929|cilium;GO:0005829|cytosol;GO:0016600|flotillin complex;GO:0005925|focal adhesion;GO:0005794|Golgi apparatus;GO:0030426|growth cone;GO:0045121|membrane raft;GO:0048471|perinuclear region of cytoplasm;GO:0005886|plasma membrane;	GO:0045296|cadherin binding;GO:0005509|calcium ion binding;GO:0046875|ephrin receptor binding;GO:0036312|phosphatidylinositol 3-kinase regulatory subunit binding;GO:0001784|phosphotyrosine residue binding;GO:0030971|receptor tyrosine kinase binding;GO:0017124|SH3 domain binding;GO:0061630|ubiquitin protein ligase activity;GO:0004842|ubiquitin-protein transferase activity;	K04707	CBL; E3 ubiquitin-protein ligase CBL [EC:2.3.2.27]
gene10159	1641	5334	1951	2274.24	2166	1772	843	2.0214	1.01536	0.0996718	0.997192	up	no	MCAM	protein_coding	chrNC_009150.3:27618449-27626570:-	gb|KAF5921251.1|	2820	0	hypothetical protein HPG69_018651 [Diceros bicornis minor]	.	.	.	.	P43121	1008	0	Cell surface glycoprotein MUC18	.	.	.	.	pfam08205	C2-set_2	CD80-like C2-set immunoglobulin domain. These domains belong to the immunoglobulin superfamily.	GO:0009653|anatomical structure morphogenesis;GO:0001525|angiogenesis;GO:0007155|cell adhesion;GO:0003094|glomerular filtration;GO:0030335|positive regulation of cell migration;GO:0061042|vascular wound healing;	GO:0009897|external side of plasma membrane;GO:0005576|extracellular region;GO:0005615|extracellular space;GO:0005925|focal adhesion;GO:0005634|nucleus;GO:0005886|plasma membrane;	.	K06534	MCAM, CD146; melanoma cell adhesion molecule
gene10160	806	832	821	845.394	834	912	910	0.985576	-0.0209616	0.907246	0.998057	down	no	RNF26	protein_coding	chrNC_009150.3:27641739-27645400:+	ref|XP_015994882.1|	1613	0	E3 ubiquitin-protein ligase RNF26 [Rousettus aegyptiacus] >KAF6467502.1 ring finger protein 26 [Rousettus aegyptiacus]	.	.	.	.	Q9BY78	606	0	E3 ubiquitin-protein ligase RNF26	.	.	.	.	pfam13920	zf-C3HC4_3	Zinc finger, C3HC4 type (RING finger).	GO:0007032|endosome organization;GO:0050687|negative regulation of defense response to virus;GO:0070979|protein K11-linked ubiquitination;GO:1905719|protein localization to perinuclear region of cytoplasm;GO:0016567|protein ubiquitination;GO:0032479|regulation of type I interferon production;GO:0006511|ubiquitin-dependent protein catabolic process;	GO:0005789|endoplasmic reticulum membrane;	GO:0061630|ubiquitin protein ligase activity;GO:0008270|zinc ion binding;	K15693	RNF26; E3 ubiquitin-protein ligase RNF26 [EC:2.3.2.27]
gene10161	313	3813	322	929.033	379	351	336	4.4533	2.15488	NA	NA	up	no	C1QTNF5	protein_coding	chrNC_009150.3:27647078-27649627:-	gb|KAB1254854.1|	851	2.55e-108	Complement C1q tumor necrosis factor-related protein 5 [Camelus dromedarius]	.	.	.	.	Q9BXJ0	309	4e-101	Complement C1q tumor necrosis factor-related protein 5	.	.	.	.	pfam00386	C1q	C1q domain. C1q is a subunit of the C1 enzyme complex that activates the serum complement system.	GO:0048839|inner ear development;GO:0009306|protein secretion;	GO:0016324|apical plasma membrane;GO:0005923|bicellular tight junction;GO:0042995|cell projection;GO:0005581|collagen trimer;GO:0005615|extracellular space;GO:0016328|lateral plasma membrane;GO:0005886|plasma membrane;GO:0030133|transport vesicle;	GO:0042802|identical protein binding;	.	.
gene10162	9	4	10	10.3371	10	27	4	0.609454	-0.714411	0.421699	0.997192	down	no	MFRP	protein_coding	chrNC_009150.3:27649807-27656556:-	gb|EPY88024.1|	2311	0	membrane frizzled-related protein [Camelus ferus]	.	.	.	.	Q9BY79	858	0	Membrane frizzled-related protein	.	.	.	.	pfam00431	CUB	CUB domain.	GO:0009792|embryo development ending in birth or egg hatching;GO:0042462|eye photoreceptor cell development;GO:0060041|retina development in camera-type eye;GO:0007601|visual perception;	GO:0016324|apical plasma membrane;	.	.	.
gene10163	121	42	85	99.572	97	170	92	0.744121	-0.426391	0.426197	0.997192	down	no	MIR8988	miRNA	chrNC_009150.3:27661041-27661185:-	.	.	.	.	.	.	.	.	.	.	.	.	.	.	.	.	pfam02354	Latrophilin	Latrophilin Cytoplasmic C-terminal region. This family consists of the cytoplasmic C-terminal region in latrophilin. Latrophilin is a synaptic Ca2+ independent alpha- latrotoxin (LTX) receptor and is a novel member of the secretin family of G-protein coupled receptors that are involved in secretion. Latrophilin mRNA is present only in neuronal tissue. Lactrophillin interacts with G-alpha O.	.	.	.	.	.
gene10164	2252	6791	2318	3126.09	2593	2730	2132	1.6314	0.706108	0.193947	0.997192	up	no	THY1	protein_coding	chrNC_009150.3:27702027-27706897:-	ref|XP_010951702.1|	689	2.09e-85	thy-1 membrane glycoprotein [Camelus bactrianus] >XP_031299354.1 thy-1 membrane glycoprotein [Camelus dromedarius] >XP_032328479.1 thy-1 membrane glycoprotein [Camelus ferus] >XP_032328481.1 thy-1 membrane glycoprotein [Camelus ferus] >XP_045371515.1 thy-1 membrane glycoprotein [Camelus bactrianus] >EPY88022.1 thy-1 membrane glycoprotein [Camelus ferus]	.	.	.	.	O62643	236	8e-73	Thy-1 membrane glycoprotein	.	.	.	.	pfam00047	ig	Immunoglobulin domain. Members of the immunoglobulin superfamily are found in hundreds of proteins of different functions. Examples include antibodies, the giant muscle kinase titin and receptor tyrosine kinases. Immunoglobulin-like domains may be involved in protein-protein and protein-ligand interactions.	GO:0001525|angiogenesis;GO:0098609|cell-cell adhesion;GO:0007010|cytoskeleton organization;GO:0048041|focal adhesion assembly;GO:0050771|negative regulation of axonogenesis;GO:0030336|negative regulation of cell migration;GO:0006469|negative regulation of protein kinase activity;GO:0050860|negative regulation of T cell receptor signaling pathway;GO:0043547|positive regulation of GTPase activity;G…	GO:0009897|external side of plasma membrane;GO:0030426|growth cone;GO:0005886|plasma membrane;	GO:0034235|GPI anchor binding;GO:0005096|GTPase activator activity;GO:0005178|integrin binding;	.	.
gene10165	7	34	7	10.5381	8	5	2	3.46685	1.79363	0.06831	0.997192	up	no	LOC106783344	lncRNA	chrNC_009150.3:27762074-27767276:+	.	.	.	.	.	.	.	.	.	.	.	.	.	.	.	.	pfam01299	Lamp	Lysosome-associated membrane glycoprotein (Lamp).	.	.	.	.	.
gene10166	8306	452	6836	6516.07	8080	9816	6306	0.693661	-0.527697	0.564653	0.997192	down	no	NECTIN1	protein_coding	chrNC_009150.3:27923408-27990071:-	gb|KAF5921254.1|	2289	0	hypothetical protein HPG69_018654 [Diceros bicornis minor]	.	.	.	.	Q15223	879	0	Nectin-1	.	.	.	.	pfam08205	C2-set_2	CD80-like C2-set immunoglobulin domain. These domains belong to the immunoglobulin superfamily.	GO:0007411|axon guidance;GO:0007155|cell adhesion;GO:0098609|cell-cell adhesion;GO:0002934|desmosome organization;GO:0070166|enamel mineralization;GO:0007157|heterophilic cell-cell adhesion via plasma membrane cell adhesion molecules;GO:0007156|homophilic cell adhesion via plasma membrane adhesion molecules;GO:0006955|immune response;GO:0006826|iron ion transport;GO:0002089|lens morphogenesis in …	GO:0005912|adherens junction;GO:0043296|apical junction complex;GO:0044291|cell-cell contact zone;GO:0030425|dendrite;GO:0005576|extracellular region;GO:0032584|growth cone membrane;GO:0098686|hippocampal mossy fiber to CA3 synapse;GO:0043231|intracellular membrane-bounded organelle;GO:0016020|membrane;GO:0005886|plasma membrane;	GO:0030246|carbohydrate binding;GO:0050839|cell adhesion molecule binding;GO:0015026|coreceptor activity;GO:0042802|identical protein binding;GO:0042803|protein homodimerization activity;GO:0044877|protein-containing complex binding;GO:0046790|virion binding;GO:0001618|virus receptor activity;	K06081	NECTIN1, PVRL1, CD111; poliovirus receptor-related protein 1
gene10167	0	0	0	0.653273	0	2	2	0.144434	-2.79152	0.415285	0.997192	down	no	LOC100071454	pseudogene	chrNC_009150.3:28024045-28028017:+	ref|NP_001128711.1|	419	3.32e-70	L-lactate dehydrogenase A chain isoform 2 [Homo sapiens] >KAI2559020.1 lactate dehydrogenase A [Homo sapiens] >KAI4070362.1 lactate dehydrogenase A [Homo sapiens] >BAG59264.1 unnamed protein product [Homo sapiens]	.	.	.	.	Q9BE24	143	4e-65	L-lactate dehydrogenase A chain	SA0232	60.5	2e-16	COG0039	pfam00056	Ldh_1_N	lactate/malate dehydrogenase, NAD binding domain. L-lactate dehydrogenases are metabolic enzymes which catalyze the conversion of L-lactate to pyruvate, the last step in anaerobic glycolysis. L-2-hydroxyisocaproate dehydrogenases are also members of the family. Malate dehydrogenases catalyze the interconversion of malate to oxaloacetate. The enzyme participates in the citric acid cycle. L-lactate…	GO:0019752|carboxylic acid metabolic process;	GO:0005737|cytoplasm;	GO:0004459|L-lactate dehydrogenase activity;	.	.
gene10169	23562	582	20988	19122.3	24505	27308	19825	0.676531	-0.563773	0.591502	0.997192	down	no	TRIM29	protein_coding	chrNC_009150.3:28358808-28384802:-	emb|CAD7690069.1|	2780	0	unnamed protein product [Nyctereutes procyonoides]	.	.	.	.	Q14134	986	0	Tripartite motif-containing protein 29	.	.	.	.	pfam00643	zf-B_box	B-box zinc finger.	GO:0045087|innate immune response;GO:1900181|negative regulation of protein localization to nucleus;GO:0000122|negative regulation of transcription by RNA polymerase II;	GO:0005912|adherens junction;GO:0005764|lysosome;	GO:0098641|cadherin binding involved in cell-cell adhesion;GO:0042802|identical protein binding;GO:0002039|p53 binding;GO:0008270|zinc ion binding;	K12010	TRIM29, ATDC; tripartite motif-containing protein 29
gene1017	10	40	24	16.215	11	6	6	3.43606	1.78076	0.014471	0.997192	up	yes	LOC111775045	lncRNA	chrNC_009144.3:90007992-90020090:+	gb|KAF6344959.1|	337	2.9e-48	hypothetical protein mRhiFer1_010318 [Rhinolophus ferrumequinum]	.	.	.	.	O00370	127	7e-45	LINE-1 retrotransposable element ORF2 protein	.	.	.	.	pfam00069	Pkinase	Protein kinase domain.	GO:0006310|DNA recombination;GO:0090305|nucleic acid phosphodiester bond hydrolysis;GO:0032199|reverse transcription involved in RNA-mediated transposition;GO:0032197|transposition, RNA-mediated;	.	GO:0046872|metal ion binding;GO:0003964|RNA-directed DNA polymerase activity;GO:0009036|type II site-specific deoxyribonuclease activity;	.	.
gene10170	1284	1955	1373	1411.49	1524	1408	1003	1.25879	0.332043	0.268826	0.997192	up	no	OAF	protein_coding	chrNC_009150.3:28454451-28471973:+	emb|VFV46631.1|	1198	1.66e-159	Hypothetical predicted protein, partial [Lynx pardinus]	.	.	.	.	.	.	.	.	.	.	.	.	pfam14941	OAF	Transcriptional regulator, Out at first. This family of proteins is found in eukaryotes. Proteins in this family are typically between 198 and 332 amino acids in length. The domains in this family vary in length from 239 to 242 amino acids. The gene, OAF (out at first), which encodes this protein, has a promoter which may help mediate regulation of neighboring genes. An alternative name for this …	.	.	.	.	.
gene10171	2500	61	3130	2555.26	2661	3351	3834	0.610597	-0.711707	0.511684	0.997192	down	no	POU2F3	protein_coding	chrNC_009150.3:28481151-28554812:+	ref|XP_014956448.1|	1556	0	POU domain, class 2, transcription factor 3 isoform X1 [Ovis aries] >XP_017915140.1 PREDICTED: POU domain, class 2, transcription factor 3 isoform X1 [Capra hircus] >AFQ35836.1 POU class 2 homeobox 3 transcript variant 1 [Ovis aries] >KAG5199534.1 hypothetical protein JEQ12_006013 [Ovis aries]	.	.	.	.	Q9UKI9	590	0	POU domain, class 2, transcription factor 3	.	.	.	.	pfam00157	Pou	Pou domain - N-terminal to homeobox domain.	GO:0008544|epidermis development;GO:0043922|negative regulation by host of viral transcription;GO:0045944|positive regulation of transcription by RNA polymerase II;GO:0006357|regulation of transcription by RNA polymerase II;	GO:0000785|chromatin;GO:0005829|cytosol;GO:0016604|nuclear body;GO:0005730|nucleolus;GO:0005654|nucleoplasm;GO:0005634|nucleus;GO:0005886|plasma membrane;	GO:0001228|DNA-binding transcription activator activity, RNA polymerase II-specific;GO:0000981|DNA-binding transcription factor activity, RNA polymerase II-specific;GO:0000978|RNA polymerase II cis-regulatory region sequence-specific DNA binding;GO:0043565|sequence-specific DNA binding;GO:1990837|sequence-specific double-stranded DNA binding;	K09364	POU2F, OTF; POU domain transcription factor, class 2
gene10172	150	221	111	142.459	140	131	106	1.37241	0.456706	0.224986	0.997192	up	no	TMEM136	protein_coding	chrNC_009150.3:28558927-28566411:+	ref|XP_014640523.1|	1219	2.76e-155	PREDICTED: transmembrane protein 136 isoform X1 [Ceratotherium simum simum] >KAF5921257.1 hypothetical protein HPG69_018657 [Diceros bicornis minor]	.	.	.	.	Q6ZRR5	457	3e-149	TLC domain-containing protein 5	.	.	.	.	pfam03798	TRAM_LAG1_CLN8	TLC domain.	.	.	.	.	.
gene10173	6846	4912	7117	6788.3	7919	8234	6254	0.902539	-0.147939	0.564385	0.997192	down	no	ARHGEF12	protein_coding	chrNC_009150.3:28569423-28709961:+	ref|NP_001116505.1|	7174	0	rho guanine nucleotide exchange factor 12 [Bos taurus] >BAD89994.2 guanine nucleotide exchange factor [Bos taurus]	.	.	.	.	Q9NZN5	2751	0	Rho guanine nucleotide exchange factor 12	YLR371w	79	2e-13	COG5422	pfam09128	RGS-like	Regulator of G protein signalling-like domain. Members of this family adopt a structure consisting of twelve helices that fold into a compact domain that contains the overall structural scaffold observed in other RGS proteins and three additional helical elements that pack closely to it. Helices 1-9 comprise the RGS (pfam00615) fold, in which helices 4-7 form a classic antiparallel bundle adjacen…	GO:0007186|G protein-coupled receptor signaling pathway;GO:0051056|regulation of small GTPase mediated signal transduction;GO:0007266|Rho protein signal transduction;	GO:0005737|cytoplasm;GO:0005829|cytosol;GO:0070062|extracellular exosome;GO:0016020|membrane;	GO:0001664|G protein-coupled receptor binding;GO:0005096|GTPase activator activity;GO:0005085|guanyl-nucleotide exchange factor activity;	K07532	ARHGEF12, LARG; Rho guanine nucleotide exchange factor 12
gene10174	0	0	0	0.155276	0	1	0	0.547711	-0.868514	0.831447	0.997192	down	no	MIR9000	miRNA	chrNC_009150.3:28582118-28582218:-	.	.	.	.	.	.	.	.	.	.	.	.	.	.	.	.	pfam12482	DUF3701	Phage integrase protein. This domain family is found in bacteria, and is approximately 100 amino acids in length. The family is found in association with pfam00589.	.	.	.	.	.
gene10175	84	12	84	67.9158	89	73	71	0.826221	-0.275401	0.708663	0.997192	down	no	GRIK4	protein_coding	chrNC_009150.3:28726547-29139359:+	ref|NP_001029331.1|	4895	0	glutamate receptor ionotropic, kainate 4 precursor [Pan troglodytes] >XP_016775333.1 glutamate receptor ionotropic, kainate 4 isoform X1 [Pan troglodytes] >Q5IS46.1 RecName: Full=Glutamate receptor ionotropic, kainate 4; Short=GluK4; Flags: Precursor [Pan troglodytes] >AAV74320.1 glutamate receptor ionotropic kainate 4 [Pan troglodytes] >PNI65818.1 GRIK4 isoform 1 [Pan troglodytes] >PNI65819.1 GR…	.	.	.	.	Q5IS46	1890	0	Glutamate receptor ionotropic, kainate 4	glnH	55.1	3e-07	COG0834	pfam00060	Lig_chan	Ligand-gated ion channel. This family includes the four transmembrane regions of the ionotropic glutamate receptors and NMDA receptors.	GO:0050804|modulation of chemical synaptic transmission;GO:0035249|synaptic transmission, glutamatergic;	GO:0070161|anchoring junction;GO:0032983|kainate selective glutamate receptor complex;GO:0005886|plasma membrane;GO:0045211|postsynaptic membrane;GO:0042734|presynaptic membrane;	GO:0008066|glutamate receptor activity;GO:0015277|kainate selective glutamate receptor activity;GO:0015276|ligand-gated ion channel activity;GO:0038023|signaling receptor activity;GO:1904315|transmitter-gated ion channel activity involved in regulation of postsynaptic membrane potential;	K05204	GRIK4; glutamate receptor, ionotropic kainate 4
gene10176	3	0	4	2.42677	4	4	0	0.957242	-0.0630441	0.970087	0.998057	down	no	LOC111774232	lncRNA	chrNC_009150.3:28850000-28854389:+	.	.	.	.	.	.	.	.	.	.	.	.	.	.	.	.	pfam09606	Med15	ARC105 or Med15 subunit of Mediator complex non-fungal. The approx. 70 residue Med15 domain of the ARC-Mediator co-activator is a three-helix bundle with marked similarity to the KIX domain. The sterol regulatory element binding protein (SREBP) family of transcription activators use the ARC105 subunit to activate target genes in the regulation of cholesterol and fatty acid homeostasis. In additio…	.	.	.	.	.
gene10177	1	3	5	8.24384	21	17	5	0.226117	-2.14486	0.0211797	0.997192	down	yes	LOC111774231	lncRNA	chrNC_009150.3:29117345-29127278:-	.	.	.	.	.	.	.	.	.	.	.	.	.	.	.	.	pfam03527	RHS	RHS protein.	.	.	.	.	.
gene10178	332	226	403	344.055	380	432	320	0.907661	-0.139774	0.662012	0.997192	down	no	TBCEL	protein_coding	chrNC_009150.3:29187064-29261282:+	ref|XP_006242921.1|	2171	0	tubulin-specific chaperone cofactor E-like protein isoform X3 [Rattus norvegicus] >EDL95255.1 leucine rich repeat containing 35 [Rattus norvegicus]	.	.	.	.	Q5QJ74	837	0	Tubulin-specific chaperone cofactor E-like protein	.	.	.	.	pfam14580	LRR_9	Leucine-rich repeat.	GO:0000226|microtubule cytoskeleton organization;GO:0007023|post-chaperonin tubulin folding pathway;GO:0007021|tubulin complex assembly;	GO:0005737|cytoplasm;GO:0005856|cytoskeleton;	GO:0043014|alpha-tubulin binding;	K22449	TBCEL; tubulin-specific chaperone cofactor E-like protein
gene10179	69	11	103	54.511	105	27	18	1.32636	0.407468	0.674683	0.997192	up	no	TECTA	protein_coding	chrNC_009150.3:29271603-29339882:+	gb|KAF6278615.1|	11096	0	tectorin alpha [Rhinolophus ferrumequinum]	.	.	.	.	O75443	4237	0	Alpha-tectorin	.	.	.	.	pfam00094	VWD	von Willebrand factor type D domain. Luciferin monooxygenase from Vargula hilgendorfii contains a vwd domain. Its function is unrelated but the similarity is very strong by several methods.	GO:0007160|cell-matrix adhesion;GO:0007605|sensory perception of sound;	GO:0062023|collagen-containing extracellular matrix;GO:0070062|extracellular exosome;GO:0031012|extracellular matrix;GO:0005576|extracellular region;GO:0005886|plasma membrane;	GO:0005201|extracellular matrix structural constituent;	K18273	TECTA; alpha-tectorin
gene1018	0	4	0	0.682197	0	0	0	7.72942	2.95036	0.457704	0.997192	up	no	LOC111771336	lncRNA	chrNC_009144.3:90020561-90029413:-	emb|VFV28227.1|	153	9.85e-08	adamts-like 3 [Lynx pardinus]	.	.	.	.	.	.	.	.	.	.	.	.	pfam01500	Keratin_B2	Keratin, high sulfur B2 protein. High sulfur proteins are cysteine-rich proteins synthesized during the differentiation of hair matrix cells, and form hair fibres in association with hair keratin intermediate filaments. This family has been divided up into four regions, with the second region containing 8 copies of a short repeat. This family is also known as B2 or KAP1.	.	.	.	.	.
gene10180	4269	250	7412	3963.34	4841	4213	3163	1.04229	0.0597516	0.951428	0.998057	up	no	SC5D	protein_coding	chrNC_009150.3:29422325-29440048:+	ref|NP_001296267.1|	1586	0	lathosterol oxidase [Equus caballus] >XP_044607691.1 LOW QUALITY PROTEIN: lathosterol oxidase [Equus asinus] >XP_046541804.1 lathosterol oxidase [Equus quagga]	.	.	.	.	O75845	538	0	Lathosterol oxidase	SPAC1687.16c	257	2e-77	COG3000	pfam04116	FA_hydroxylase	Fatty acid hydroxylase superfamily. This superfamily includes fatty acid and carotene hydroxylases and sterol desaturases. Beta-carotene hydroxylase is involved in zeaxanthin synthesis by hydroxylating beta-carotene, but the enzyme may be involved in other pathways. This family includes C-5 sterol desaturase and C-4 sterol methyl oxidase. Members of this family are involved in cholesterol biosynt…	GO:0033489|cholesterol biosynthetic process via desmosterol;GO:0033490|cholesterol biosynthetic process via lathosterol;GO:0006629|lipid metabolic process;GO:0016126|sterol biosynthetic process;	GO:0005789|endoplasmic reticulum membrane;GO:0016020|membrane;	GO:0000248|C-5 sterol desaturase activity;GO:0050046|delta7-sterol 5(6)-desaturase activity;GO:0005506|iron ion binding;GO:0016491|oxidoreductase activity;	K00227	SC5DL, ERG3; Delta7-sterol 5-desaturase [EC:1.14.19.20]
gene10181	3329	160	3182	3041.83	3867	5316	2814	0.599009	-0.739352	0.439573	0.997192	down	no	SORL1	protein_coding	chrNC_009150.3:29567206-29725822:+	gb|KAF6467908.1|	10857	0	sortilin related receptor 1 [Rousettus aegyptiacus]	.	.	.	.	Q92673	4162	0	Sortilin-related receptor	.	.	.	.	pfam15902	Sortilin-Vps10	Sortilin, neurotensin receptor 3,. Sortilin, also known in mammals as neurotensin receptor-3, is the archetypical member of a Vps10-domain (Vps10-D) that binds neurotrophic factors and neuropeptides. This domain constitutes the entire luminal part of Sortilin and is activated in the trans-Golgi network by enzymatic propeptide cleavage. The structure of the domain has been determined as a ten-blad…	GO:1990845|adaptive thermogenesis;GO:0016477|cell migration;GO:0008283|cell population proliferation;GO:0002024|diet induced thermogenesis;GO:0038020|insulin receptor recycling;GO:1902430|negative regulation of amyloid-beta formation;GO:1902960|negative regulation of aspartic-type endopeptidase activity involved in amyloid precursor protein catabolic process;GO:0030514|negative regulation of BMP …	GO:0009986|cell surface;GO:0005769|early endosome;GO:0031901|early endosome membrane;GO:0005783|endoplasmic reticulum;GO:0005789|endoplasmic reticulum membrane;GO:0005768|endosome;GO:0010008|endosome membrane;GO:0070062|extracellular exosome;GO:0005615|extracellular space;GO:0005794|Golgi apparatus;GO:0031985|Golgi cisterna;GO:0000139|Golgi membrane;GO:0016020|membrane;GO:0005771|multivesicular b…	GO:0001540|amyloid-beta binding;GO:0030169|low-density lipoprotein particle binding;GO:0005041|low-density lipoprotein particle receptor activity;GO:0042923|neuropeptide binding;GO:0031267|small GTPase binding;GO:0004888|transmembrane signaling receptor activity;	.	.
gene10182	1	0	4	3.75778	4	6	8	0.290848	-1.78166	0.141732	0.997192	down	no	LOC111774233	lncRNA	chrNC_009150.3:29737289-29738392:+	.	.	.	.	.	.	.	.	.	.	.	.	.	.	.	.	pfam04839	PSRP-3_Ycf65	Plastid and cyanobacterial ribosomal protein (PSRP-3 / Ycf65). This small acidic protein is found in 30S ribosomal subunit of cyanobacteria and plant plastids. In plants it has been named plastid-specific ribosomal protein 3 (PSRP-3), and in cyanobacteria it is named Ycf65. Plastid-specific ribosomal proteins may mediate the effects of nuclear factors on plastid translation. The acidic PSRPs are …	.	.	.	.	.
gene10183	11	0	9	9.13864	13	14	9	0.598204	-0.741289	0.487807	0.997192	down	no	LOC102147345	lncRNA	chrNC_009150.3:29758442-29804333:+	.	.	.	.	.	.	.	.	.	.	.	.	.	.	.	.	pfam05152	DUF705	Protein of unknown function (DUF705). This family contains several uncharacterized Baculovirus proteins.	.	.	.	.	.
gene10184	0	0	0	0.310552	0	2	0	0.301977	-1.72749	0.669037	0.997192	down	no	LOC102147431	lncRNA	chrNC_009150.3:29936964-29959040:-	.	.	.	.	.	.	.	.	.	.	.	.	.	.	.	.	pfam16529	Ge1_WD40	WD40 region of Ge1, enhancer of mRNA-decapping protein. Ge1_WD40 is the N-terminal region of Ge-1 or enhancer of mRNA-decapping proteins. WD40-repeat regions are involved in protein-protein interactions.	.	.	.	.	.
gene10188	0	3	4	1.79766	0	4	0	1.88691	0.916028	0.694883	0.997192	up	no	LOC106783346	lncRNA	chrNC_009150.3:30495346-30505395:-	.	.	.	.	.	.	.	.	.	.	.	.	.	.	.	.	pfam12780	AAA_8	P-loop containing dynein motor region D4. The 380 kDa motor unit of dynein belongs to the AAA class of chaperone-like ATPases. The core of the 380 kDa motor unit contains a concatenated chain of six AAA modules, of which four correspond to the ATP binding sites with P-loop signatures described previously, and two are modules in which the P loop has been lost in evolution. This particular family i…	.	.	.	.	.
gene10189	14	4	12	9.54011	12	11	5	1.15796	0.211584	0.777335	0.997192	up	no	UBASH3B	protein_coding	chrNC_009150.3:30579975-30715003:+	ref|NP_001350294.1|	3200	0	ubiquitin-associated and SH3 domain-containing protein B isoform 2 [Homo sapiens]	.	.	.	.	Q8TF42	1165	0	Ubiquitin-associated and SH3 domain-containing protein B	alr2972	58.9	2e-08	COG0406	pfam00300	His_Phos_1	Histidine phosphatase superfamily (branch 1). The histidine phosphatase superfamily is so named because catalysis centers on a conserved His residue that is transiently phosphorylated during the catalytic cycle. Other conserved residues contribute to a 'phosphate pocket' and interact with the phospho group of substrate before, during and after its transfer to the His residue. Structure and sequen…	GO:0038063|collagen-activated tyrosine kinase receptor signaling pathway;GO:0045779|negative regulation of bone resorption;GO:0045671|negative regulation of osteoclast differentiation;GO:0090331|negative regulation of platelet aggregation;GO:0006469|negative regulation of protein kinase activity;GO:0009968|negative regulation of signal transduction;GO:0035335|peptidyl-tyrosine dephosphorylation;G…	GO:0005737|cytoplasm;GO:0005634|nucleus;	GO:0042802|identical protein binding;GO:0051219|phosphoprotein binding;GO:0004725|protein tyrosine phosphatase activity;GO:0031625|ubiquitin protein ligase binding;	K18993	UBASH3, STS; ubiquitin-associated and SH3 domain-containing protein [EC:3.1.3.48]
gene1019	39	33	67	48.4239	42	62	51	0.95165	-0.0714974	0.869471	0.9977	down	no	LOC100066811	protein_coding	chrNC_009144.3:90041661-90050003:-	gb|EHH63285.1|	254	1.42e-23	hypothetical protein EGM_16220, partial [Macaca fascicularis]	.	.	.	.	Q4R7D3	59.3	1e-07	Stabilizer of axonemal microtubules 1	.	.	.	.	pfam15455	Pro-rich_19	Proline-rich 19. This family includes proline-rich protein 19.	GO:0030030|cell projection organization;GO:0070417|cellular response to cold;GO:0009631|cold acclimation;GO:0045724|positive regulation of cilium assembly;GO:0050821|protein stabilization;	GO:0005879|axonemal microtubule;GO:0005814|centriole;GO:0036064|ciliary basal body;GO:0031514|motile cilium;GO:0036126|sperm flagellum;	GO:0008017|microtubule binding;	.	.
gene10190	0	0	1	0.648139	0	2	1	0.380997	-1.39215	0.597309	0.997192	down	no	LOC111774235	lncRNA	chrNC_009150.3:30585008-30589786:-	.	.	.	.	.	.	.	.	.	.	.	.	.	.	.	.	pfam16261	DUF4915	Domain of unknown function (DUF4915). This family consists of uncharacterized proteins around 370 residues in length and is mainly found in various species, such as Shewanella, Rheinheimera, Saccharophagus, Leptolyngbya and so on. It contains serveral TPR repeat-containing proteins. The function of this family is unknown.	.	.	.	.	.
gene10191	0	0	0	0.462833	2	1	0	0.20265	-2.30294	0.540374	0.997192	down	no	LOC111774234	lncRNA	chrNC_009150.3:30683171-30762225:-	.	.	.	.	.	.	.	.	.	.	.	.	.	.	.	.	pfam10221	DUF2151	Cell cycle and development regulator. This is a set of proteins conserved from worms to humans. The proteins are a PAN GU kinase substrate, Mat89Bb, essential for S-M cycles of early Drosophila embryogenesis, Xenopus embryonic cell cycles and morphogenesis, and cell division in cultured mammalian cells.	.	.	.	.	.
gene10193	0	0	1	0.166227	0	0	0	2.07777	1.05504	0.795976	0.997192	up	no	JHY	protein_coding	chrNC_009150.3:30762247-30817729:+	gb|ELK01407.1|	2595	0	hypothetical protein PAL_GLEAN10005011 [Pteropus alecto]	.	.	.	.	Q2T9M9	955	0	Jhy protein homolog	.	.	.	.	pfam15261	DUF4591	Domain of unknown function (DUF4591). This protein family is a domain of unknown function. It is found in eukaryotes, and is approximately 120 amino acids in length. In humans, the gene encoding this protein lies in the position chromosome 11 open reading frame 63.	GO:0035082|axoneme assembly;GO:0007420|brain development;	.	.	.	.
gene10195	4616	5168	5704	4860.13	5517	3424	4912	1.18751	0.247942	0.399312	0.997192	up	no	HSPA8	protein_coding	chrNC_009150.3:30897972-30902571:-	gb|KFO35963.1|	3069	0	Heat shock cognate 71 kDa protein [Fukomys damarensis]	gb|HQ693482.1|	347	2.94e-180	Cladosporium cladosporioides strain wb022.99 heat shock protein 70 (hsp70) gene, complete cds	Q71U34	1178	0	Heat shock cognate 71 kDa protein	.	.	.	.	pfam00012	HSP70	Hsp70 protein. Hsp70 chaperones help to fold many proteins. Hsp70 assisted folding involves repeated cycles of substrate binding and release. Hsp70 activity is ATP dependent. Hsp70 proteins are made up of two regions: the amino terminus is the ATPase domain and the carboxyl terminus is the substrate binding region.	GO:0006397|mRNA processing;GO:0008380|RNA splicing;	GO:0042470|melanosome;GO:0005730|nucleolus;GO:0005886|plasma membrane;GO:0005681|spliceosomal complex;	GO:0005524|ATP binding;GO:0140662|ATP-dependent protein folding chaperone;	.	.
gene10198	373	162	385	349.99	395	449	365	0.813322	-0.298101	0.487686	0.997192	down	no	CLMP	protein_coding	chrNC_009150.3:30905741-30911671:-	gb|KAF5921439.1|	781	1.61e-90	hypothetical protein HPG69_019490, partial [Diceros bicornis minor]	.	.	.	.	Q9H6B4	293	6e-87	CXADR-like membrane protein	.	.	.	.	pfam07679	I-set	Immunoglobulin I-set domain.	GO:0048565|digestive tract development;	GO:0005923|bicellular tight junction;GO:0009986|cell surface;GO:0005881|cytoplasmic microtubule;GO:0005886|plasma membrane;	.	K06789	ASAM, CLMP; adipocyte-specific adhesion molecule
gene1020	1301	2004	1341	1476.54	1331	1571	1373	1.15903	0.212921	0.461334	0.997192	up	no	EFL1	protein_coding	chrNC_009144.3:90052448-90167889:+	ref|NP_001309774.1|	5223	0	elongation factor-like GTPase 1 isoform 1 [Homo sapiens] >NP_078856.4 elongation factor-like GTPase 1 isoform 1 [Homo sapiens] >Q7Z2Z2.2 RecName: Full=Elongation factor-like GTPase 1; AltName: Full=Elongation factor Tu GTP-binding domain-containing protein 1; AltName: Full=Elongation factor-like 1; AltName: Full=Protein FAM42A [Homo sapiens] >5ANB_K Mechanism of eIF6 release from the nascent 60S …	.	.	.	.	Q7Z2Z2	2016	0	Elongation factor-like GTPase 1	SPCC553.08c	822	0	COG0480	pfam00009	GTP_EFTU	Elongation factor Tu GTP binding domain. This domain contains a P-loop motif, also found in several other families such as pfam00071, pfam00025 and pfam00063. Elongation factor Tu consists of three structural domains, this plus two C-terminal beta barrel domains.	GO:0046039|GTP metabolic process;GO:0042256|cytosolic ribosome assembly;	GO:1990904|ribonucleoprotein complex;	GO:0005525|GTP binding;GO:0003924|GTPase activity;GO:0043022|ribosome binding;GO:0003746|translation elongation factor activity;	K14536	RIA1; ribosome assembly protein 1 [EC:3.6.5.-]
gene10203	3	0	7	2.15207	2	1	0	3.60652	1.85061	0.310124	0.997192	up	no	LOC111774237	transcribed_pseudogene	chrNC_009150.3:31173947-31178642:-	gb|KFO35963.1|	2575	0	Heat shock cognate 71 kDa protein [Fukomys damarensis]	gb|HQ693482.1|	347	3.07e-180	Cladosporium cladosporioides strain wb022.99 heat shock protein 70 (hsp70) gene, complete cds	P63018	986	0	Heat shock cognate 71 kDa protein	.	.	.	.	pfam00012	HSP70	Hsp70 protein. Hsp70 chaperones help to fold many proteins. Hsp70 assisted folding involves repeated cycles of substrate binding and release. Hsp70 activity is ATP dependent. Hsp70 proteins are made up of two regions: the amino terminus is the ATPase domain and the carboxyl terminus is the substrate binding region.	GO:0007568|aging;GO:0046034|ATP metabolic process;GO:0008088|axo-dendritic transport;GO:0071276|cellular response to cadmium ion;GO:0034605|cellular response to heat;GO:0034620|cellular response to unfolded protein;GO:0021549|cerebellum development;GO:0051085|chaperone cofactor-dependent protein refolding;GO:0061684|chaperone-mediated autophagy;GO:1904764|chaperone-mediated autophagy translocatio…	GO:0032279|asymmetric synapse;GO:0005776|autophagosome;GO:0030424|axon;GO:0009986|cell surface;GO:0101031|chaperone complex;GO:0005737|cytoplasm;GO:0005829|cytosol;GO:0030425|dendrite;GO:0043198|dendritic shaft;GO:0043197|dendritic spine;GO:0070062|extracellular exosome;GO:0098978|glutamatergic synapse;GO:0098690|glycinergic synapse;GO:0005882|intermediate filament;GO:0005770|late endosome;GO:004…	GO:0031686|A1 adenosine receptor binding;GO:0043531|ADP binding;GO:0005524|ATP binding;GO:0016887|ATP hydrolysis activity;GO:0140545|ATP-dependent protein disaggregase activity;GO:0140662|ATP-dependent protein folding chaperone;GO:0055131|C3HC4-type RING finger domain binding;GO:0051087|chaperone binding;GO:1990833|clathrin-uncoating ATPase activity;GO:0019899|enzyme binding;GO:0001664|G protein-…	K03283	HSPA1s; heat shock 70kDa protein 1/2/6/8
gene10206	55	28	89	60.2565	65	76	54	0.940746	-0.0881223	0.863496	0.9977	down	no	LOC102147876	lncRNA	chrNC_009150.3:31178960-31251907:+	.	.	.	.	.	.	.	.	.	.	.	.	.	.	.	.	pfam15539	CAF1-p150_C2	CAF1 complex subunit p150, region binding to CAF1-p60 at C-term. CAF1-p150_C2 is part of the binding region of the CAF1 complex p150 subunit to the p60 subunit. The CAF1 complex is essential in human cells for the de novo deposition of histones H3 and H4 at the DNA replication fork.	.	.	.	.	.
gene10207	162	67	135	171.616	220	290	178	0.569049	-0.813376	0.0712938	0.997192	down	no	CLMP	protein_coding	chrNC_009150.3:31184123-31271730:-	ref|XP_046294582.1|	1368	0	CXADR-like membrane protein [Marmota monax] >VTJ58858.1 Hypothetical predicted protein [Marmota monax]	.	.	.	.	Q9H6B4	524	0	CXADR-like membrane protein	.	.	.	.	pfam07686	V-set	Immunoglobulin V-set domain. This domain is found in antibodies as well as neural protein P0 and CTL4 amongst others.	GO:0048565|digestive tract development;	GO:0005923|bicellular tight junction;GO:0009986|cell surface;GO:0005881|cytoplasmic microtubule;GO:0005886|plasma membrane;	.	K06789	ASAM, CLMP; adipocyte-specific adhesion molecule
gene10209	235	203	300	264.859	267	323	280	0.903026	-0.147161	0.578677	0.997192	down	no	GRAMD1B	protein_coding	chrNC_009150.3:31416317-31643572:+	ref|NP_001273492.1|	3580	0	protein Aster-B isoform 1 [Homo sapiens] >XP_014971489.1 protein Aster-B isoform X20 [Macaca mulatta] >XP_017379072.1 protein Aster-B isoform X13 [Cebus imitator] >XP_017804518.1 protein Aster-B isoform X23 [Papio anubis] >XP_025213538.1 GRAM domain-containing protein 1B isoform X2 [Theropithecus gelada] >XP_032141032.1 protein Aster-B isoform X16 [Sapajus apella] >XP_035120820.1 protein Aster-B …	.	.	.	.	Q3KR37	1361	0	Protein Aster-B	.	.	.	.	pfam16016	DUF4782	Domain of unknown function (DUF4782). This presumed domain is functionally uncharacterized. This domain family is found in eukaryotes, and is approximately 150 amino acids in length. The family is found in association with pfam02893.	GO:0071397|cellular response to cholesterol;GO:0042632|cholesterol homeostasis;GO:0032366|intracellular sterol transport;	GO:0005789|endoplasmic reticulum membrane;GO:0140268|endoplasmic reticulum-plasma membrane contact site;GO:0016020|membrane;GO:0005886|plasma membrane;	GO:0015485|cholesterol binding;GO:0120020|cholesterol transfer activity;GO:0070300|phosphatidic acid binding;GO:0001786|phosphatidylserine binding;GO:0032934|sterol binding;GO:0120015|sterol transfer activity;	.	.
gene1021	37	37	32	33.6617	29	35	33	1.16559	0.221066	0.532249	0.997192	up	no	LOC111775055	lncRNA	chrNC_009144.3:90168027-90187381:-	.	.	.	.	.	.	.	.	.	.	.	.	.	.	.	.	pfam13782	SpoVAB	Stage V sporulation protein AB. This family of proteins is required for sporulation.	.	.	.	.	.
gene10211	5	19	1	4.28274	0	0	0	48.5112	5.60025	0.00531233	0.997192	up	yes	SCN3B	protein_coding	chrNC_009150.3:31644403-31670606:-	ref|NP_001296131.1|	1087	1.6e-133	sodium channel subunit beta-3 precursor [Equus caballus] >XP_008516833.1 PREDICTED: sodium channel subunit beta-3 [Equus przewalskii] >XP_008516842.1 PREDICTED: sodium channel subunit beta-3 [Equus przewalskii] >XP_008516847.1 PREDICTED: sodium channel subunit beta-3 [Equus przewalskii] >XP_014596531.1 sodium channel subunit beta-3 isoform X1 [Equus caballus] >XP_014699159.1 sodium channel subuni…	.	.	.	.	Q8HXJ7	417	3e-132	Sodium channel subunit beta-3	.	.	.	.	pfam07686	V-set	Immunoglobulin V-set domain. This domain is found in antibodies as well as neural protein P0 and CTL4 amongst others.	GO:0034765|regulation of ion transmembrane transport;	GO:0001518|voltage-gated sodium channel complex;	GO:0005272|sodium channel activity;GO:0017080|sodium channel regulator activity;GO:0005244|voltage-gated ion channel activity;	K04847	SCN3B; voltage-gated sodium channel type III beta
gene10212	460	645	493	499.261	518	478	425	1.20215	0.265617	0.269982	0.997192	up	no	ZNF202	protein_coding	chrNC_009150.3:31722309-31739288:-	gb|KAI5766610.1|	3101	0	ZNF202-like protein [Gulo gulo luscus] >KAI5766763.1 ZNF202-like protein [Gulo gulo luscus]	.	.	.	.	O95125	1163	0	Zinc finger protein 202	.	.	.	.	pfam02023	SCAN	SCAN domain. The SCAN domain (named after SRE-ZBP, CTfin51, AW-1 and Number 18 cDNA) is found in several pfam00096 proteins. The domain has been shown to be able to mediate homo- and hetero-oligomerization.	GO:0006629|lipid metabolic process;GO:0000122|negative regulation of transcription by RNA polymerase II;GO:0006357|regulation of transcription by RNA polymerase II;	GO:0005694|chromosome;GO:0016604|nuclear body;GO:0005730|nucleolus;	GO:0000981|DNA-binding transcription factor activity, RNA polymerase II-specific;GO:0001227|DNA-binding transcription repressor activity, RNA polymerase II-specific;GO:0046872|metal ion binding;GO:0000978|RNA polymerase II cis-regulatory region sequence-specific DNA binding;	K09229	ZKSCAN; KRAB and SCAN domains-containing zinc finger protein
gene1022	28	27	27	25.4848	25	15	31	1.22262	0.289977	0.538774	0.997192	up	no	LOC102150610	protein_coding	chrNC_009144.3:90187442-90232425:+	.	.	.	.	.	.	.	.	.	.	.	.	.	.	.	.	pfam07816	DUF1645	Protein of unknown function (DUF1645). These sequences are derived from a number of hypothetical plant proteins. The region in question is approximately 270 amino acids long. Some members of this family are annotated as yeast pheromone receptor proteins AR781 but no literature was found to support this.	.	.	.	.	.
gene1023	55	97	63	69.161	92	73	41	1.12609	0.17132	0.701748	0.997192	up	no	LOC111775051	protein_coding	chrNC_009144.3:90197984-90222030:+	.	.	.	.	.	.	.	.	.	.	.	.	.	.	.	.	pfam12881	NUT	NUT protein. This family includes the NUT protein. The gene encoding for NUT protein (Nuclear Testis protein) is found fused to BRD3 or BRD4 genes, in some aggressive types of carcinoma, due to chromosomal translocations. Proteins of the BRD family contain two bromodomains that bind transcriptionally active chromatin through associations with acetylated histones H3 and H4. Such proteins are cruci…	.	.	.	.	.
gene1024	227	1105	278	424.873	329	345	270	1.82434	0.867371	0.207048	0.997192	up	no	LOC102150637	lncRNA	chrNC_009144.3:90230796-90240113:-	.	.	.	.	.	.	.	.	.	.	.	.	.	.	.	.	pfam15351	JCAD	Junctional protein associated with coronary artery disease. JCAD is a component of VE-cadherin-based cell-cell junctions in endothelial cells. The cell-cell or adherens junction is an adhesion complex that plays a crucial role in the organisation and function of epithelial and endothelial cellular sheets. These junctions join the actin cytoskeleton to the plasma membrane to form adhesive contacts…	.	.	.	.	.
gene10247	0	4	0	0.837473	0	1	0	3.96853	1.9886	0.57271	0.997192	up	no	LOC100071937	pseudogene	chrNC_009150.3:32612156-32693928:+	ref|XP_016022451.2|	1008	1.17e-162	von Willebrand factor A domain-containing protein 5A isoform X1 [Rousettus aegyptiacus] >XP_036076890.1 von Willebrand factor A domain-containing protein 5A isoform X1 [Rousettus aegyptiacus] >KAF6468651.1 von Willebrand factor A domain containing 5A [Rousettus aegyptiacus] >KAF6468652.1 von Willebrand factor A domain containing 5A [Rousettus aegyptiacus] >KAF6468653.1 von Willebrand factor A dom…	.	.	.	.	O00534	358	6e-150	von Willebrand factor A domain-containing protein 5A	alr4412	64.3	3e-10	COG2304	pfam08487	VIT	Vault protein inter-alpha-trypsin domain. Inter-alpha-trypsin inhibitors (ITIs) consist of one light chain and a variable set of heavy chains. ITIs play a role in extracellular matrix (ECM) stabilisation and tumor metastasis as well as in plasma protease inhibition. The vault protein inter-alpha-trypsin (VIT) domain described here is found to the N-terminus of a von Willebrand factor type A domai…	.	GO:0005654|nucleoplasm;	.	.	.
gene10248	1	8	2	2.79923	3	3	0	1.99831	0.998782	0.489518	0.997192	up	no	LOC111774239	pseudogene	chrNC_009150.3:32634833-32637970:+	emb|VFV39772.1|	411	2.48e-87	olfactory receptor [Lynx pardinus]	.	.	.	.	Q60888	133	4e-61	Olfactory receptor 149	.	.	.	.	pfam00001	7tm_1	7 transmembrane receptor (rhodopsin family). This family contains, amongst other G-protein-coupled receptors (GCPRs), members of the opsin family, which have been considered to be typical members of the rhodopsin superfamily. They share several motifs, mainly the seven transmembrane helices, GCPRs of the rhodopsin superfamily. All opsins bind a chromophore, such as 11-cis-retinal. The function of…	GO:0007186|G protein-coupled receptor signaling pathway;GO:0007608|sensory perception of smell;	GO:0005886|plasma membrane;	GO:0004930|G protein-coupled receptor activity;GO:0004984|olfactory receptor activity;	K04257	OLFR; olfactory receptor
gene1025	21	54	19	31.062	32	33	29	1.06868	0.0958287	0.86557	0.9977	up	no	MEX3B	protein_coding	chrNC_009144.3:90240175-90244362:+	gb|TEA41590.1|	2010	0	hypothetical protein DBR06_SOUSAS6110066, partial [Sousa chinensis]	.	.	.	.	Q6ZN04	719	0	RNA-binding protein MEX3B	.	.	.	.	pfam13920	zf-C3HC4_3	Zinc finger, C3HC4 type (RING finger).	GO:0046777|protein autophosphorylation;GO:0006468|protein phosphorylation;	GO:0005829|cytosol;GO:0005654|nucleoplasm;GO:0000932|P-body;	GO:0005509|calcium ion binding;GO:0003723|RNA binding;	K15686	MEX3, RKHD; RNA-binding protein MEX3 [EC:2.3.2.27]
gene10251	0	0	0	0.153779	1	0	0	0.547711	-0.868514	0.831447	0.997192	down	no	LOC100071945	pseudogene	chrNC_009150.3:32694743-32695637:+	ref|NP_001378118.1|	698	1.72e-88	olfactory receptor family 10 subfamily G member 9 [Equus caballus] >XP_008517075.1 PREDICTED: olfactory receptor 10G9 [Equus przewalskii]	.	.	.	.	Q8NGN6	271	1e-87	Olfactory receptor 10G7	.	.	.	.	pfam13853	7tm_4	Olfactory receptor. The members of this family are transmembrane olfactory receptors.	.	GO:0005886|plasma membrane;	GO:0004930|G protein-coupled receptor activity;GO:0004984|olfactory receptor activity;	K04257	OLFR; olfactory receptor
gene10252	1	0	0	0.175215	0	0	0	2.07777	1.05504	0.795976	0.997192	up	no	LOC100063780	protein_coding	chrNC_009150.3:32707585-32708529:+	ref|NP_001378118.1|	1606	0	olfactory receptor family 10 subfamily G member 9 [Equus caballus] >XP_008517075.1 PREDICTED: olfactory receptor 10G9 [Equus przewalskii]	.	.	.	.	Q8NGN4	563	0	Olfactory receptor 10G9	.	.	.	.	pfam13853	7tm_4	Olfactory receptor. The members of this family are transmembrane olfactory receptors.	.	GO:0005886|plasma membrane;	GO:0004930|G protein-coupled receptor activity;GO:0004984|olfactory receptor activity;	K04257	OLFR; olfactory receptor
gene10253	0	5	0	0.852747	0	0	0	9.66165	3.27227	0.408582	0.997192	up	no	LOC100071953	protein_coding	chrNC_009150.3:32727229-32738903:-	gb|EFB15003.1|	967	3.17e-129	hypothetical protein PANDA_018162, partial [Ailuropoda melanoleuca]	.	.	.	.	Q8NGN7	347	4e-117	Putative olfactory receptor 10D4	.	.	.	.	pfam13853	7tm_4	Olfactory receptor. The members of this family are transmembrane olfactory receptors.	.	GO:0005886|plasma membrane;	GO:0004930|G protein-coupled receptor activity;GO:0004984|olfactory receptor activity;	.	.
gene10254	1194	3316	1479	1647.78	1542	1084	1294	1.62728	0.702461	0.156722	0.997192	up	no	VWA5A	protein_coding	chrNC_009150.3:32750825-32790198:+	ref|XP_032954042.1|	3546	0	von Willebrand factor A domain-containing protein 5A isoform X1 [Rhinolophus ferrumequinum] >KAF6278702.1 von Willebrand factor A domain containing 5A [Rhinolophus ferrumequinum]	.	.	.	.	O00534	1197	0	von Willebrand factor A domain-containing protein 5A	alr4412	127	4e-29	COG2304	pfam08487	VIT	Vault protein inter-alpha-trypsin domain. Inter-alpha-trypsin inhibitors (ITIs) consist of one light chain and a variable set of heavy chains. ITIs play a role in extracellular matrix (ECM) stabilisation and tumor metastasis as well as in plasma protease inhibition. The vault protein inter-alpha-trypsin (VIT) domain described here is found to the N-terminus of a von Willebrand factor type A domai…	.	GO:0005654|nucleoplasm;	.	.	.
gene10255	15	68	17	24.6517	20	17	11	2.24071	1.16395	0.130328	0.997192	up	no	LOC100071961	protein_coding	chrNC_009150.3:32790325-32795460:+	ref|NP_001378447.1|	1573	0	olfactory receptor family 10 subfamily D member 1 [Equus caballus]	.	.	.	.	Q60888	520	5e-169	Olfactory receptor 149	.	.	.	.	pfam13853	7tm_4	Olfactory receptor. The members of this family are transmembrane olfactory receptors.	GO:0007186|G protein-coupled receptor signaling pathway;GO:0007608|sensory perception of smell;	GO:0005886|plasma membrane;	GO:0004930|G protein-coupled receptor activity;GO:0004984|olfactory receptor activity;	K04257	OLFR; olfactory receptor
gene1027	22	0	31	17.4091	25	15	13	1.07193	0.100207	0.934756	0.998057	up	no	TMC3	protein_coding	chrNC_009144.3:90762527-90798647:+	gb|KAF5927335.1|	4323	0	hypothetical protein HPG69_017812, partial [Diceros bicornis minor]	.	.	.	.	Q7Z5M5	1611	0	Transmembrane channel-like protein 3	.	.	.	.	pfam07810	TMC	TMC domain. These sequences are similar to a region conserved amongst various protein products of the transmembrane channel-like (TMC) gene family, such as Transmembrane channel-like protein 3 and EVIN2 - this region is termed the TMC domain. Mutations in these genes are implicated in a number of human conditions, such as deafness and epidermodysplasia verruciformis. TMC proteins are thought to h…	.	.	GO:0008381|mechanosensitive ion channel activity;	K21988	TMC; transmembrane channel-like protein
gene1028	3794	830	4909	3381.53	4231	3269	3507	0.9222	-0.116849	0.860102	0.9977	down	no	STARD5	protein_coding	chrNC_009144.3:90803461-90814178:+	ref|XP_005618465.1|	979	1.03e-130	stAR-related lipid transfer protein 5 [Canis lupus familiaris] >XP_025292655.1 stAR-related lipid transfer protein 5 [Canis lupus dingo] >XP_025856096.1 stAR-related lipid transfer protein 5 [Vulpes vulpes] >XP_038517420.1 stAR-related lipid transfer protein 5 [Canis lupus familiaris] >XP_041609542.1 stAR-related lipid transfer protein 5 [Vulpes lagopus] >CAD7676047.1 unnamed protein product [Nyc…	.	.	.	.	A1A4M6	370	3e-126	StAR-related lipid transfer protein 5	.	.	.	.	pfam01852	START	START domain.	GO:0070508|cholesterol import;	.	GO:0032052|bile acid binding;GO:0015485|cholesterol binding;GO:0120020|cholesterol transfer activity;	.	.
gene1029	282	731	202	313.023	231	271	162	1.97061	0.978641	0.0952755	0.997192	up	no	IL16	protein_coding	chrNC_009144.3:90817475-90921383:-	ref|NP_998916.2|	4731	0	pro-interleukin-16 [Sus scrofa]	.	.	.	.	Q14005	1706	0	Pro-interleukin-16	.	.	.	.	pfam00595	PDZ	PDZ domain (Also known as DHR or GLGF). PDZ domains are found in diverse signaling proteins.	GO:0019221|cytokine-mediated signaling pathway;GO:0006955|immune response;GO:0050930|induction of positive chemotaxis;GO:0030595|leukocyte chemotaxis;GO:0050729|positive regulation of inflammatory response;GO:0032730|positive regulation of interleukin-1 alpha production;GO:0032735|positive regulation of interleukin-12 production;GO:0032755|positive regulation of interleukin-6 production;GO:190256…	GO:0005829|cytosol;GO:0005576|extracellular region;GO:0005615|extracellular space;GO:0090543|Flemming body;GO:0005925|focal adhesion;GO:0016607|nuclear speck;GO:0005886|plasma membrane;	GO:0042609|CD4 receptor binding;GO:0005125|cytokine activity;	K22628	IL16; interleukin 16
gene10296	0	0	0	0.171361	0	0	1	0.547711	-0.868514	0.831447	0.997192	down	no	LOC100072127	pseudogene	chrNC_009150.3:33576690-33577595:-	gb|EDL25466.1|	275	1.31e-69	olfactory receptor 913, partial [Mus musculus]	.	.	.	.	Q96RC9	110	3e-48	Olfactory receptor 8B4	.	.	.	.	pfam00001	7tm_1	7 transmembrane receptor (rhodopsin family). This family contains, amongst other G-protein-coupled receptors (GCPRs), members of the opsin family, which have been considered to be typical members of the rhodopsin superfamily. They share several motifs, mainly the seven transmembrane helices, GCPRs of the rhodopsin superfamily. All opsins bind a chromophore, such as 11-cis-retinal. The function of…	GO:0007186|G protein-coupled receptor signaling pathway;GO:0007608|sensory perception of smell;	GO:0005886|plasma membrane;	GO:0004930|G protein-coupled receptor activity;GO:0005549|odorant binding;GO:0004984|olfactory receptor activity;	K04257	OLFR; olfactory receptor
gene103	245	341	196	296.686	383	526	131	0.819698	-0.286835	0.615247	0.997192	down	no	CPXM2	protein_coding	chrNC_009144.3:9131975-9262253:+	emb|CAD7686581.1|	3298	0	unnamed protein product [Nyctereutes procyonoides]	.	.	.	.	Q8N436	1258	0	Inactive carboxypeptidase-like protein X2	.	.	.	.	pfam00246	Peptidase_M14	Zinc carboxypeptidase.	GO:0006518|peptide metabolic process;GO:0016485|protein processing;	GO:0005615|extracellular space;	GO:0004181|metallocarboxypeptidase activity;GO:0008270|zinc ion binding;	K08639	CPXM2; carboxypeptidase X2
gene1030	2	3	0	1.82141	3	1	2	0.895285	-0.159581	0.912008	0.998057	down	no	LOC106782161	lncRNA	chrNC_009144.3:90847294-90855182:+	.	.	.	.	.	.	.	.	.	.	.	.	.	.	.	.	pfam13908	Shisa	Wnt and FGF inhibitory regulator. Shisa is a transcription factor-type molecule that physically interacts with immature forms of the Wnt receptor Frizzled and the FGF receptor within the endoplasmic reticulum to inhibit their post-translational maturation and trafficking to the cell surface.	.	.	.	.	.
gene1031	3	3	4	3.43492	5	4	2	0.977025	-0.0335325	0.971262	0.998057	down	no	CFAP161	protein_coding	chrNC_009144.3:90947889-90958978:-	gb|KAF5927337.1|	1384	0	hypothetical protein HPG69_017814, partial [Diceros bicornis minor]	.	.	.	.	Q6P656	505	8e-176	Cilia- and flagella-associated protein 161	.	.	.	.	pfam12300	RhlB	ATP-dependent RNA helicase RhlB. Proteins in this entry are DEAD Box RhlB RNA Helicases found in Xanthomonadaceae bacteria.	GO:0060271|cilium assembly;	GO:0005879|axonemal microtubule;GO:0031514|motile cilium;	.	.	.
gene1032	446	587	374	436.668	428	425	376	1.22506	0.292847	0.293421	0.997192	up	no	TLNRD1	protein_coding	chrNC_009144.3:91052973-91055055:-	ref|XP_005320266.1|	1720	0	talin rod domain-containing protein 1 [Ictidomys tridecemlineatus] >XP_015348661.1 talin rod domain-containing protein 1 [Marmota marmota marmota] >XP_027776094.1 talin rod domain-containing protein 1 [Marmota flaviventris] >KAG3262465.1 talin rod domain containing 1 [Ictidomys tridecemlineatus]	.	.	.	.	Q9H1K6	661	0	Talin rod domain-containing protein 1	.	.	.	.	pfam07217	Het-C	Heterokaryon incompatibility protein Het-C. In filamentous fungi, het loci (for heterokaryon incompatibility) are believed to regulate self/nonself-recognition during vegetative growth. As filamentous fungi grow, hyphal fusion occurs within an individual colony to form a network. Hyphal fusion can occur also between different individuals to form a heterokaryon, in which genetically distinct nucle…	.	GO:0001725|stress fiber;	GO:0003779|actin binding;GO:0042802|identical protein binding;	.	.
gene10320	0	0	0	0.310552	0	2	0	0.301977	-1.72749	0.669037	0.997192	down	no	LOC100072236	protein_coding	chrNC_009150.3:34131064-34132428:-	ref|NP_001378523.1|	1350	0	olfactory receptor family 8 subfamily B member 12G [Equus caballus]	.	.	.	.	Q8NGG6	445	3e-153	Olfactory receptor 8B12	.	.	.	.	pfam13853	7tm_4	Olfactory receptor. The members of this family are transmembrane olfactory receptors.	GO:0007186|G protein-coupled receptor signaling pathway;GO:0007608|sensory perception of smell;	GO:0005886|plasma membrane;	GO:0004930|G protein-coupled receptor activity;GO:0005549|odorant binding;GO:0004984|olfactory receptor activity;	K04257	OLFR; olfactory receptor
gene10321	0	0	0	0.153779	1	0	0	0.547711	-0.868514	0.831447	0.997192	down	no	LOC100072242	protein_coding	chrNC_009150.3:34152976-34156810:+	ref|NP_001378525.1|	1541	0	olfactory receptor family 8 subfamily A member 1 [Equus caballus]	.	.	.	.	Q8NGG7	543	0	Olfactory receptor 8A1	.	.	.	.	pfam13853	7tm_4	Olfactory receptor. The members of this family are transmembrane olfactory receptors.	GO:0007186|G protein-coupled receptor signaling pathway;GO:0007608|sensory perception of smell;	GO:0005886|plasma membrane;	GO:0004930|G protein-coupled receptor activity;GO:0005549|odorant binding;GO:0004984|olfactory receptor activity;	K04257	OLFR; olfactory receptor
gene10322	415	222	422	395.286	518	466	365	0.842189	-0.247785	0.499309	0.997192	down	no	LOC106783366	lncRNA	chrNC_009150.3:34182243-34199849:-	gb|KAB1254732.1|	696	2.01e-77	Pannexin-3 [Camelus dromedarius]	.	.	.	.	Q96QZ0	266	3e-76	Pannexin-3	.	.	.	.	pfam08395	7tm_7	7tm Chemosensory receptor. This family includes a number of gustatory and odorant receptors mainly from insect species such as A. gambiae and D. melanogaster. They are classified as G-protein-coupled receptors (GPCRs), or seven-transmembrane receptors. They show high sequence divergence, consistent with an ancient origin for the family.	GO:0006812|cation transport;GO:0007267|cell-cell signaling;GO:0032732|positive regulation of interleukin-1 production;	GO:0005921|gap junction;GO:0005886|plasma membrane;	GO:0005198|structural molecule activity;GO:0022829|wide pore channel activity;	K20857	PANX2_3; pannexin 2/3
gene10323	18	3	18	13.0261	20	19	2	1.04228	0.0597443	0.953751	0.998057	up	no	PANX3	protein_coding	chrNC_009150.3:34193621-34200054:+	gb|KAI5142113.1|	1916	0	Pannexin-3 [Manis pentadactyla]	.	.	.	.	P60572	723	0	Pannexin-3	.	.	.	.	pfam00876	Innexin	Innexin. This family includes the Drosophila proteins Ogre and shaking-B, and the C. elegans proteins Unc-7 and Unc-9. Members of this family are integral membrane proteins which are involved in the formation of gap junctions. This family has been named the Innexins.	GO:0006812|cation transport;GO:0007267|cell-cell signaling;GO:0032732|positive regulation of interleukin-1 production;	GO:0005921|gap junction;GO:0005886|plasma membrane;	GO:0005198|structural molecule activity;GO:0022829|wide pore channel activity;	K20857	PANX2_3; pannexin 2/3
gene10324	1106	1492	1192	1218.91	1198	1247	1136	1.12905	0.17511	0.416674	0.997192	up	no	TBRG1	protein_coding	chrNC_009150.3:34204103-34213416:+	gb|KAG8522272.1|	1625	0	Transforming growth factor beta regulator 1, partial [Galemys pyrenaicus]	.	.	.	.	Q3YBR2	591	0	Transforming growth factor beta regulator 1	.	.	.	.	pfam05964	FYRN	F/Y-rich N-terminus. This region is normally found in the trithorax/ALL1 family proteins. It is similar to SMART:SM00541.	GO:0007049|cell cycle;GO:0006260|DNA replication;GO:0008285|negative regulation of cell population proliferation;GO:1990173|protein localization to nucleoplasm;GO:0050821|protein stabilization;GO:0051726|regulation of cell cycle;	GO:0005654|nucleoplasm;GO:0005634|nucleus;	.	.	.
gene10325	415	364	537	464.645	476	492	531	0.931557	-0.102284	0.697079	0.997192	down	no	SIAE	protein_coding	chrNC_009150.3:34215512-34253367:-	gb|KAF5921425.1|	2423	0	hypothetical protein HPG69_019476, partial [Diceros bicornis minor]	.	.	.	.	Q9HAT2	857	0	Sialate O-acetylesterase	.	.	.	.	pfam03629	SASA	Carbohydrate esterase, sialic acid-specific acetylesterase. The catalytic triad of this esterase enzyme comprises residues Ser127, His403 and Asp391 in UniProtKB:P70665.	GO:0005975|carbohydrate metabolic process;GO:0002682|regulation of immune system process;	GO:0070062|extracellular exosome;GO:0005615|extracellular space;GO:0005764|lysosome;	GO:0106331|sialate 4-O-acetylesterase activity;GO:0106330|sialate 9-O-acetylesterase activity;GO:0001681|sialate O-acetylesterase activity;	K05970	SIAE; sialate O-acetylesterase [EC:3.1.1.53]
gene10326	97	49	141	131.274	136	114	256	0.591891	-0.756595	0.197577	0.997192	down	no	SPA17	protein_coding	chrNC_009150.3:34253334-34264347:+	ref|NP_001069908.1|	662	1.02e-85	sperm surface protein Sp17 [Bos taurus] >AAI03422.1 Sperm autoantigenic protein 17 [Bos taurus]	.	.	.	.	P36425	234	6e-76	Sperm surface protein Sp17	.	.	.	.	pfam02197	RIIa	Regulatory subunit of type II PKA R-subunit.	GO:0007339|binding of sperm to zona pellucida;	GO:0016020|membrane;	GO:0008201|heparin binding;	.	.
gene10327	275	456	305	331.393	363	317	290	1.14157	0.191022	0.534009	0.997192	up	no	NRGN	protein_coding	chrNC_009150.3:34300383-34307710:+	gb|KAB1254785.1|	331	6.42e-34	Neurogranin [Camelus dromedarius]	.	.	.	.	P54877	56.2	2e-08	Neurogranin	.	.	.	.	pfam00612	IQ	IQ calmodulin-binding motif. Calmodulin-binding motif.	.	.	GO:0005516|calmodulin binding;	.	.
gene10328	68	1109	77	262.813	88	88	127	4.36853	2.12715	NA	NA	up	no	VSIG2	protein_coding	chrNC_009150.3:34307984-34313693:-	gb|KAF5921423.1|	1765	0	hypothetical protein HPG69_019474, partial [Diceros bicornis minor]	.	.	.	.	Q96IQ7	500	2e-172	V-set and immunoglobulin domain-containing protein 2	.	.	.	.	pfam07686	V-set	Immunoglobulin V-set domain. This domain is found in antibodies as well as neural protein P0 and CTL4 amongst others.	GO:0006629|lipid metabolic process;	GO:0016020|membrane;	.	.	.
gene10329	412	4604	364	1169.84	547	465	558	3.64338	1.86528	NA	NA	up	no	ESAM	protein_coding	chrNC_009150.3:34314253-34322916:-	emb|VFV36411.1|	1312	3.61e-175	endothelial cell-selective adhesion [Lynx pardinus]	.	.	.	.	Q96AP7	462	3e-156	Endothelial cell-selective adhesion molecule	.	.	.	.	pfam07686	V-set	Immunoglobulin V-set domain. This domain is found in antibodies as well as neural protein P0 and CTL4 amongst others.	GO:0070830|bicellular tight junction assembly;GO:0098609|cell-cell adhesion;GO:0007156|homophilic cell adhesion via plasma membrane adhesion molecules;GO:0035633|maintenance of blood-brain barrier;GO:0008104|protein localization;GO:2000249|regulation of actin cytoskeleton reorganization;GO:0030833|regulation of actin filament polymerization;	GO:0005912|adherens junction;GO:0005923|bicellular tight junction;GO:0005911|cell-cell junction;GO:0005886|plasma membrane;GO:0032991|protein-containing complex;	GO:0098632|cell-cell adhesion mediator activity;	K06787	ESAM; endothelial cell adhesion molecule
gene1033	1502	1499	1644	1536.76	1730	1427	1500	1.06376	0.0891661	0.613797	0.997192	up	no	MESD	protein_coding	chrNC_009144.3:91065262-91073763:+	gb|KAB0369128.1|	733	2.31e-90	hypothetical protein FD755_019133 [Muntiacus reevesi]	.	.	.	.	Q3T0U1	282	1e-88	LRP chaperone MESD	.	.	.	.	pfam10185	Mesd	Chaperone for wingless signalling and trafficking of LDL receptor. Mesd is a family of highly conserved proteins found from nematodes to humans. The final C-terminal residues, KEDL, are the endoplasmic reticulum retention sequence as it is an ER protein specifically required for the intracellular trafficking of members of the low-density lipoprotein family of receptors (LDLRs). The N- and C-termi…	GO:0001503|ossification;GO:0006909|phagocytosis;GO:1904395|positive regulation of skeletal muscle acetylcholine-gated channel clustering;GO:0006457|protein folding;GO:0034394|protein localization to cell surface;GO:0016055|Wnt signaling pathway;	GO:0005783|endoplasmic reticulum;GO:0005886|plasma membrane;	GO:0042802|identical protein binding;GO:0050750|low-density lipoprotein particle receptor binding;	.	.
gene10330	17	31	26	21.4974	25	26	6	1.40789	0.493531	0.450677	0.997192	up	no	LOC102150912	lncRNA	chrNC_009150.3:34322948-34349279:+	emb|VTJ83245.1|	467	2.94e-51	Hypothetical predicted protein [Marmota monax]	.	.	.	.	Q96AP7	174	2e-46	Endothelial cell-selective adhesion molecule	.	.	.	.	pfam07686	V-set	Immunoglobulin V-set domain. This domain is found in antibodies as well as neural protein P0 and CTL4 amongst others.	GO:0070830|bicellular tight junction assembly;GO:0098609|cell-cell adhesion;GO:0007156|homophilic cell adhesion via plasma membrane adhesion molecules;GO:0035633|maintenance of blood-brain barrier;GO:0008104|protein localization;GO:2000249|regulation of actin cytoskeleton reorganization;GO:0030833|regulation of actin filament polymerization;	GO:0005912|adherens junction;GO:0005923|bicellular tight junction;GO:0005911|cell-cell junction;GO:0005886|plasma membrane;GO:0032991|protein-containing complex;	GO:0098632|cell-cell adhesion mediator activity;	K06787	ESAM; endothelial cell adhesion molecule
gene10331	1253	2264	1409	1483.59	1403	1455	1179	1.30473	0.383749	0.244253	0.997192	up	no	MSANTD2	protein_coding	chrNC_009150.3:34326966-34357267:-	emb|VCX40250.1|	2086	0	unnamed protein product [Gulo gulo]	.	.	.	.	.	.	.	.	.	.	.	.	pfam10165	Ric8	Guanine nucleotide exchange factor synembryn. Ric8 is involved in the EGL-30 neurotransmitter signalling pathway. It is a guanine nucleotide exchange factor that regulates neurotransmitter secretion.	.	.	.	.	.
gene10332	150	1101	208	346.57	224	165	221	2.53882	1.34416	0.0985008	0.997192	up	no	ROBO3	protein_coding	chrNC_009150.3:34398906-34414409:+	gb|KAI5766569.1|	5304	0	ROBO3 [Gulo gulo luscus] >KAI5766722.1 ROBO3 [Gulo gulo luscus]	ref|XM_046199483.1|	34	5.78e-06	Fusarium redolens uncharacterized protein (BKA55DRAFT_690333), partial mRNA	Q96MS0	2004	0	Roundabout homolog 3	.	.	.	.	pfam07679	I-set	Immunoglobulin I-set domain.	GO:0007411|axon guidance;GO:0016199|axon midline choice point recognition;GO:0070593|dendrite self-avoidance;GO:0007156|homophilic cell adhesion via plasma membrane adhesion molecules;	GO:0030424|axon;GO:0005886|plasma membrane;	GO:0098632|cell-cell adhesion mediator activity;	K06755	ROBO3; roundabout, axon guidance receptor 3
gene10333	640	13043	727	2864.5	756	608	1146	6.03741	2.59393	NA	NA	up	no	ROBO4	protein_coding	chrNC_009150.3:34415903-34429563:-	gb|KAI5142086.1|	3545	0	Roundabout 4 [Manis pentadactyla]	.	.	.	.	Q8WZ75	1330	0	Roundabout homolog 4	.	.	.	.	pfam07679	I-set	Immunoglobulin I-set domain.	GO:0001525|angiogenesis;GO:0007411|axon guidance;GO:0070593|dendrite self-avoidance;GO:0061028|establishment of endothelial barrier;GO:0007156|homophilic cell adhesion via plasma membrane adhesion molecules;GO:0030334|regulation of cell migration;	GO:0030424|axon;GO:0070062|extracellular exosome;GO:0005886|plasma membrane;	GO:0098632|cell-cell adhesion mediator activity;GO:0038023|signaling receptor activity;	K06784	ROBO4; roundabout, axon guidance receptor 4
gene10334	0	23	0	4.07641	1	0	0	22.8176	4.51208	0.141722	0.997192	up	no	HEPN1	protein_coding	chrNC_009150.3:34442280-34443129:+	gb|AAQ19120.1|	269	8.06e-30	cancer susceptibility gene [Homo sapiens] >KAI4074748.1 hepatocellular carcinoma, down-regulated 1 [Homo sapiens]	.	.	.	.	Q6WQI6	107	5e-30	Putative cancer susceptibility gene HEPN1 protein	.	.	.	.	pfam11790	Glyco_hydro_cc	Glycosyl hydrolase catalytic core. This family is probably a glycosyl hydrolase, and is conserved in fungi and some Proteobacteria. The pombe member is annotated as being from IPR013781.	.	GO:0005737|cytoplasm;	.	.	.
gene10335	1	86	5	21.0581	5	22	7	2.90938	1.54071	0.282126	0.997192	up	no	HEPACAM	protein_coding	chrNC_009150.3:34443001-34456176:-	gb|KAF5921415.1|	2317	0	hypothetical protein HPG69_019466, partial [Diceros bicornis minor]	.	.	.	.	Q14CZ8	646	0	Hepatocyte cell adhesion molecule	.	.	.	.	pfam13927	Ig_3	Immunoglobulin domain. This family contains immunoglobulin-like domains.	GO:0007155|cell adhesion;GO:0007049|cell cycle;GO:0008104|protein localization;GO:0051726|regulation of cell cycle;	GO:0030424|axon;GO:0005911|cell-cell junction;GO:0005737|cytoplasm;	.	.	.
gene10336	369	417	493	418.465	487	379	391	1.08471	0.117306	0.614577	0.997192	up	no	CCDC15	protein_coding	chrNC_009150.3:34460474-34536567:+	gb|KAF5921419.1|	2725	0	hypothetical protein HPG69_019470 [Diceros bicornis minor]	.	.	.	.	Q0P6D6	702	0	Coiled-coil domain-containing protein 15	.	.	.	.	pfam04547	Anoctamin	Calcium-activated chloride channel. The family carries eight putative transmembrane domains, and, although it has no similarity to other known channel proteins, it is clearly a calcium-activated ionic channel. It is expressed in various secretory epithelia, the retina and sensory neurons, and mediates receptor-activated chloride currents in diverse physiological processes.	.	GO:0005813|centrosome;	.	K16752	CCDC15; coiled-coil domain-containing protein 15
gene10337	14	2	10	12.4289	18	28	5	0.55725	-0.843604	0.370598	0.997192	down	no	LOC111774241	lncRNA	chrNC_009150.3:34493506-34500657:-	.	.	.	.	.	.	.	.	.	.	.	.	.	.	.	.	pfam15058	Speriolin_N	Speriolin N terminus. This family represents the N-terminus of the sperm centrosome protein speriolin.	.	.	.	.	.
gene10338	224	128	166	180.513	207	275	101	0.96493	-0.0515038	0.914101	0.998057	down	no	SLC37A2	protein_coding	chrNC_009150.3:34553216-34579998:+	ref|XP_014929564.1|	2284	0	glucose-6-phosphate exchanger SLC37A2 isoform X2 [Acinonyx jubatus] >XP_023095035.2 glucose-6-phosphate exchanger SLC37A2 isoform X2 [Felis catus] >XP_030187893.1 glucose-6-phosphate exchanger SLC37A2 isoform X1 [Lynx canadensis] >VFV36401.1 sugar phosphate exchanger 2-like [Lynx pardinus]	.	.	.	.	Q9WU81	862	0	Glucose-6-phosphate exchanger SLC37A2	PA5235	101	1e-21	COG2271	pfam07690	MFS_1	Major Facilitator Superfamily.	GO:0008643|carbohydrate transport;GO:0015760|glucose-6-phosphate transport;GO:0006072|glycerol-3-phosphate metabolic process;GO:0015794|glycerol-3-phosphate transmembrane transport;GO:0006127|glycerophosphate shuttle;GO:0035435|phosphate ion transmembrane transport;	.	GO:0061513|glucose 6-phosphate:inorganic phosphate antiporter activity;GO:0015169|glycerol-3-phosphate transmembrane transporter activity;	K13783	SLC37A1_2; MFS transporter, OPA family, solute carrier family 37 (glycerol-3-phosphate transporter), member 1/2
gene10339	144	352	204	207.905	183	175	195	1.34345	0.425939	0.322611	0.997192	up	no	TMEM218	protein_coding	chrNC_009150.3:34584039-34601627:-	gb|OWK17586.1|	444	5.51e-48	TMEM218 [Cervus elaphus hippelaphus]	.	.	.	.	A5PJF4	167	7e-46	Transmembrane protein 218	.	.	.	.	pfam06307	Herpes_IR6	Herpesvirus IR6 protein. This family consists of several Herpesvirus IR6 proteins. The equine herpesvirus 1 (EHV-1) IR6 protein forms typical rod-like structures in infected cells, influences virus growth at elevated temperatures, and determines the virulence of EHV-1 Rac strains.	.	GO:0005929|cilium;	.	.	.
gene1034	416	214	332	404.992	480	594	434	0.684436	-0.547013	0.130929	0.997192	down	no	CEMIP	protein_coding	chrNC_009144.3:91089087-91231421:-	ref|XP_001156578.2|	6827	0	cell migration-inducing and hyaluronan-binding protein [Pan troglodytes] >XP_016782771.1 cell migration-inducing and hyaluronan-binding protein [Pan troglodytes] >PNI32654.1 CEMIP isoform 1 [Pan troglodytes] >PNI32655.1 CEMIP isoform 2 [Pan troglodytes] >PNI32656.1 CEMIP isoform 3 [Pan troglodytes]	.	.	.	.	Q8WUJ3	2633	0	Cell migration-inducing and hyaluronan-binding protein	.	.	.	.	pfam10162	G8	G8 domain. This domain is found in disease proteins PKHD1 and KIAA1199 and is named G8 after its 8 conserved glycines. It is predicted to contain 10 beta strands and an alpha helix.	GO:0030213|hyaluronan biosynthetic process;GO:0030214|hyaluronan catabolic process;GO:0030335|positive regulation of cell migration;GO:0010800|positive regulation of peptidyl-threonine phosphorylation;GO:1900020|positive regulation of protein kinase C activity;GO:0090314|positive regulation of protein targeting to membrane;GO:0051281|positive regulation of release of sequestered calcium ion into …	GO:0045334|clathrin-coated endocytic vesicle;GO:0005905|clathrin-coated pit;GO:0030665|clathrin-coated vesicle membrane;GO:0005737|cytoplasm;GO:0005783|endoplasmic reticulum;GO:0005576|extracellular region;GO:0005634|nucleus;GO:0005886|plasma membrane;	GO:0032050|clathrin heavy chain binding;GO:0046923|ER retention sequence binding;GO:0005540|hyaluronic acid binding;GO:0004415|hyalurononglucosaminidase activity;	K19031	CEMIP, KIAA1199; cell migration-inducing and hyaluronan-binding protein [EC:3.2.1.35]
gene10341	81	106	65	88.807	83	145	61	0.941107	-0.0875693	0.847703	0.997288	down	no	PKNOX2	protein_coding	chrNC_009150.3:34789338-34978134:+	ref|XP_022368760.1|	2149	0	homeobox protein PKNOX2 [Enhydra lutris kenyoni] >XP_044114073.1 homeobox protein PKNOX2 [Neogale vison] >XP_044114074.1 homeobox protein PKNOX2 [Neogale vison] >XP_044114075.1 homeobox protein PKNOX2 [Neogale vison] >XP_044114076.1 homeobox protein PKNOX2 [Neogale vison] >KAI5766558.1 PKNOX2 [Gulo gulo luscus] >KAI5766711.1 PKNOX2 [Gulo gulo luscus]	.	.	.	.	Q96KN3	830	0	Homeobox protein PKNOX2	.	.	.	.	pfam16493	Meis_PKNOX_N	N-terminal of Homeobox Meis and PKNOX1. Meis_PKNOX_N is a family found at the N-terminus of Meis, Myeloid ecotropic viral integration site, transcription regulators and PKNOX1 regulators, PBX/knotted 1 homeobox 1, homeobox proteins.	GO:0006357|regulation of transcription by RNA polymerase II;	GO:0015629|actin cytoskeleton;GO:0005737|cytoplasm;GO:0045171|intercellular bridge;GO:0015630|microtubule cytoskeleton;GO:0005654|nucleoplasm;	GO:0051015|actin filament binding;GO:0003785|actin monomer binding;GO:0000981|DNA-binding transcription factor activity, RNA polymerase II-specific;GO:0000978|RNA polymerase II cis-regulatory region sequence-specific DNA binding;GO:1990837|sequence-specific double-stranded DNA binding;	.	.
gene10342	120	322	134	167.552	134	124	172	1.41706	0.502901	0.33596	0.997192	up	no	FEZ1	protein_coding	chrNC_009150.3:34988568-35029839:-	ref|XP_003992585.1|	1678	0	fasciculation and elongation protein zeta-1 [Felis catus] >XP_023095041.1 fasciculation and elongation protein zeta-1 [Felis catus] >XP_030189265.1 fasciculation and elongation protein zeta-1 [Lynx canadensis] >XP_030189266.1 fasciculation and elongation protein zeta-1 [Lynx canadensis] >XP_043435673.1 fasciculation and elongation protein zeta-1 [Prionailurus bengalensis] >XP_043435674.1 fascicul…	.	.	.	.	Q99689	649	0	Fasciculation and elongation protein zeta-1	.	.	.	.	pfam07763	FEZ	FEZ-like protein. This is a family of eukaryotic proteins thought to be involved in axonal outgrowth and fasciculation. The N-terminal regions of these sequences are less conserved than the C-terminal regions, and are highly acidic. The C. elegans homolog, UNC-76, may play structural and signalling roles in the control of axonal extension and adhesion (particularly in the presence of adjacent neu…	GO:0007411|axon guidance;GO:0007155|cell adhesion;GO:0071363|cellular response to growth factor stimulus;GO:0030010|establishment of cell polarity;GO:0051654|establishment of mitochondrion localization;GO:0021766|hippocampus development;GO:0070584|mitochondrion morphogenesis;GO:1902902|negative regulation of autophagosome assembly;GO:0007399|nervous system development;GO:0061881|positive regulati…	GO:0030424|axon;GO:0005813|centrosome;GO:0005737|cytoplasm;GO:0030425|dendrite;GO:0005794|Golgi apparatus;GO:0030426|growth cone;GO:0005874|microtubule;GO:0005739|mitochondrion;GO:0043025|neuronal cell body;GO:0005886|plasma membrane;	GO:0043015|gamma-tubulin binding;GO:0005080|protein kinase C binding;GO:0047485|protein N-terminus binding;	.	.
gene10343	1	0	0	0.175215	0	0	0	2.07777	1.05504	0.795976	0.997192	up	no	LOC111774242	lncRNA	chrNC_009150.3:35061597-35084434:-	.	.	.	.	.	.	.	.	.	.	.	.	.	.	.	.	pfam09875	DUF2102	Uncharacterized protein conserved in archaea (DUF2102). This domain, found in various hypothetical archaeal proteins, has no known function.	.	.	.	.	.
gene10344	3379	1926	4298	3487.21	3848	3901	3821	0.882709	-0.17999	0.633286	0.997192	down	no	EI24	protein_coding	chrNC_009150.3:35067925-35079367:+	gb|TEA38443.1|	1598	0	hypothetical protein DBR06_SOUSAS110330, partial [Sousa chinensis]	.	.	.	.	O14681	602	0	Etoposide-induced protein 2.4 homolog	.	.	.	.	pfam07264	EI24	Etoposide-induced protein 2.4 (EI24). This family contains a number of eukaryotic etoposide-induced 2.4 (EI24) proteins approximately 350 residues long as well as bacterial CysZ proteins (formerly known as DUF540). In cells treated with the cytotoxic drug etoposide, EI24 is induced by p53. It has been suggested to play an important role in negative cell growth control.	GO:0006915|apoptotic process;GO:0016236|macroautophagy;GO:0030308|negative regulation of cell growth;	GO:0005829|cytosol;GO:0005783|endoplasmic reticulum;GO:0005789|endoplasmic reticulum membrane;GO:0005794|Golgi apparatus;GO:0016020|membrane;GO:0031965|nuclear membrane;	GO:0061676|importin-alpha family protein binding;	K10134	EI24; etoposide-induced 2.4 mRNA
gene10345	3465	2808	3624	3357.36	3795	3317	3328	1.01169	0.0167662	0.935434	0.998057	up	no	STT3A	protein_coding	chrNC_009150.3:35084440-35110789:+	emb|VFV36394.1|	3971	0	cg1518-like [Lynx pardinus]	ref|XM_018329842.1|	67	2.26e-24	Xylona heveae TC161 glycosyltransferase family 66 protein partial mRNA	F1PJP5	1439	0	Dolichyl-diphosphooligosaccharide--protein glycosyltransferase subunit STT3A	SPBC1271.02	761	0	COG1287	pfam02516	STT3	Oligosaccharyl transferase STT3 subunit. This family consists of the oligosaccharyl transferase STT3 subunit and related proteins. The STT3 subunit is part of the oligosaccharyl transferase (OTase) complex of proteins and is required for its activity. In eukaryotes, OTase transfers a lipid-linked core-oligosaccharide to selected asparagine residues in the ER. In the archaea STT3 occurs alone, rat…	GO:0043687|post-translational protein modification;GO:0018279|protein N-linked glycosylation via asparagine;	GO:0035000|oligosaccharyltransferase III complex;	GO:0004579|dolichyl-diphosphooligosaccharide-protein glycotransferase activity;GO:0046872|metal ion binding;	K07151	STT3; dolichyl-diphosphooligosaccharide---protein glycosyltransferase [EC:2.4.99.18]
gene10346	379	231	410	387.157	418	383	522	0.816103	-0.293177	0.424055	0.997192	down	no	CHEK1	protein_coding	chrNC_009150.3:35111734-35145789:+	gb|TKC34457.1|	2650	0	hypothetical protein EI555_019696 [Monodon monoceros]	.	.	.	.	O14757	932	0	Serine/threonine-protein kinase Chk1	.	.	.	.	pfam00069	Pkinase	Protein kinase domain.	GO:0006915|apoptotic process;GO:1902742|apoptotic process involved in development;GO:0071313|cellular response to caffeine;GO:0006974|cellular response to DNA damage stimulus;GO:0071260|cellular response to mechanical stimulus;GO:0000077|DNA damage checkpoint signaling;GO:0006281|DNA repair;GO:0006260|DNA replication;GO:0045815|transcription initiation-coupled chromatin remodeling;GO:0000086|G2/M…	GO:0005813|centrosome;GO:0000785|chromatin;GO:0000794|condensed nuclear chromosome;GO:0005737|cytoplasm;GO:0005829|cytosol;GO:0005615|extracellular space;GO:0043231|intracellular membrane-bounded organelle;GO:0005654|nucleoplasm;GO:0005634|nucleus;GO:0032991|protein-containing complex;GO:0005657|replication fork;	GO:0005524|ATP binding;GO:0035402|histone H3T11 kinase activity;GO:0019904|protein domain specific binding;GO:0004672|protein kinase activity;GO:0106310|protein serine kinase activity;GO:0004674|protein serine/threonine kinase activity;	K02216	CHEK1; serine/threonine-protein kinase CHEK1 [EC:2.7.11.1]
gene10348	0	0	0	0.310552	0	2	0	0.301977	-1.72749	0.669037	0.997192	down	no	ACRV1	protein_coding	chrNC_009150.3:35172254-35177657:-	gb|KAF5921405.1|	853	9.01e-112	hypothetical protein HPG69_019456 [Diceros bicornis minor]	.	.	.	.	P53353	303	2e-98	Sperm acrosomal protein FSA-ACR.1 (Fragment)	.	.	.	.	pfam01500	Keratin_B2	Keratin, high sulfur B2 protein. High sulfur proteins are cysteine-rich proteins synthesized during the differentiation of hair matrix cells, and form hair fibres in association with hair keratin intermediate filaments. This family has been divided up into four regions, with the second region containing 8 copies of a short repeat. This family is also known as B2 or KAP1.	.	GO:0001669|acrosomal vesicle;	.	.	.
gene1035	821	76	862	754.845	858	1004	974	0.659936	-0.599601	0.469465	0.997192	down	no	ABHD17C	protein_coding	chrNC_009144.3:91247137-91297456:-	ref|XP_028358082.1|	1425	0	alpha/beta hydrolase domain-containing protein 17C [Phyllostomus discolor] >XP_036909385.1 alpha/beta hydrolase domain-containing protein 17C [Sturnira hondurensis] >XP_045680841.1 alpha/beta hydrolase domain-containing protein 17C [Phyllostomus hastatus] >KAF6076401.1 abhydrolase domain containing 17C, depalmitoylase [Phyllostomus discolor]	.	.	.	.	B5DFK7	552	0	Alpha/beta hydrolase domain-containing protein 17C	all8511	136	7e-35	COG1073	pfam00326	Peptidase_S9	Prolyl oligopeptidase family.	GO:1902817|negative regulation of protein localization to microtubule;GO:1905668|positive regulation of protein localization to endosome;GO:0002084|protein depalmitoylation;GO:0099175|regulation of postsynapse organization;	GO:0070161|anchoring junction;GO:0043197|dendritic spine;GO:0010008|endosome membrane;GO:0098978|glutamatergic synapse;GO:0005886|plasma membrane;GO:0014069|postsynaptic density;GO:0098839|postsynaptic density membrane;GO:0055038|recycling endosome membrane;	GO:0008474|palmitoyl-(protein) hydrolase activity;	K01076	ABHD17; abhydrolase domain-containing protein 17 [EC:3.1.2.22]
gene10350	0	0	0	0.326636	0	1	1	0.289089	-1.79041	0.657289	0.997192	down	no	LOC100630107	protein_coding	chrNC_009150.3:35260945-35306050:+	gb|KAF5921404.1|	317	4.18e-34	hypothetical protein HPG69_019455, partial [Diceros bicornis minor]	.	.	.	.	P83106	125	9e-34	Protein PIP-1	.	.	.	.	pfam01064	Activin_recp	Activin types I and II receptor domain. This Pfam entry consists of both TGF-beta receptor types. This is an alignment of the hydrophilic cysteine-rich ligand-binding domains, Both receptor types, (type I and II) posses a 9 amino acid cysteine box, with the the consensus CCX{4-5}CN. The type I receptors also possess 7 extracellular residues preceding the cysteine box.	.	GO:0005576|extracellular region;	.	.	.
gene10355	0	0	0	0.153779	1	0	0	0.547711	-0.868514	0.831447	0.997192	down	no	PATE2	protein_coding	chrNC_009150.3:35524852-35526694:-	gb|KAF6403860.1|	400	3.8e-44	prostate and testis expressed 2 [Molossus molossus]	.	.	.	.	Q6UY27	142	9e-39	Prostate and testis expressed protein 2	.	.	.	.	pfam06728	PIG-U	GPI transamidase subunit PIG-U. Many eukaryotic proteins are anchored to the cell surface via glycosylphosphatidylinositol (GPI), which is posttranslationally attached to the carboxyl-terminus by GPI transamidase. The mammalian GPI transamidase is a complex of at least four subunits, GPI8, GAA1, PIG-S, and PIG-T. PIG-U is thought to represent a fifth subunit in this complex and may be involved in…	.	GO:0005615|extracellular space;	.	.	.
gene10357	64	33	70	65.6958	76	96	62	0.764834	-0.386781	0.364629	0.997192	down	no	LOC111774245	lncRNA	chrNC_009150.3:35586533-35599144:-	gb|KAF6278112.1|	193	9.06e-14	hypothetical protein mRhiFer1_009396 [Rhinolophus ferrumequinum]	.	.	.	.	D3YWX3	60.8	3e-08	Prostate and testis expressed protein 13	.	.	.	.	pfam10206	WRW	Mitochondrial F1F0-ATP synthase, subunit f. This is a family of small proteins of approximately 110 amino acids, which are highly conserved from nematodes to humans. Some members of the family have been annotated in Swiss-Prot as being the f subunit of mitochondrial F1F0-ATP synthase but this could not be confirmed. The sequence has a well-conserved WRW motif. The exact function of the protein is…	.	GO:0005576|extracellular region;	.	.	.
gene10358	15	12	19	13.8032	18	14	6	1.3058	0.384939	0.517614	0.997192	up	no	LOC106783374	protein_coding	chrNC_009150.3:35605402-35646446:-	ref|NP_035404.4|	439	7.81e-43	unconventional prefoldin RPB5 interactor [Mus musculus] >Q3TLD5.2 RecName: Full=Unconventional prefoldin RPB5 interactor; AltName: Full=Protein NNX3; AltName: Full=Protein phosphatase 1 regulatory subunit 19; AltName: Full=RNA polymerase II subunit 5-mediating protein; Short=RPB5-mediating protein [Mus musculus] >EDL02994.1 expressed sequence C80913 [Mus musculus]	.	.	.	.	Q3TLD5	173	9e-44	Unconventional prefoldin RPB5 interactor	.	.	.	.	pfam02996	Prefoldin	Prefoldin subunit. This family comprises of several prefoldin subunits. The biogenesis of the cytoskeletal proteins actin and tubulin involves interaction of nascent chains of each of the two proteins with the oligomeric protein prefoldin (PFD) and their subsequent transfer to the cytosolic chaperonin CCT (chaperonin containing TCP-1). Electron microscopy shows that eukaryotic PFD, which has a si…	GO:0071363|cellular response to growth factor stimulus;GO:0071383|cellular response to steroid hormone stimulus;GO:2001243|negative regulation of intrinsic apoptotic signaling pathway;GO:0010923|negative regulation of phosphatase activity;GO:0000122|negative regulation of transcription by RNA polymerase II;GO:0001558|regulation of cell growth;GO:0006357|regulation of transcription by RNA polymera…	GO:0005737|cytoplasm;GO:0005829|cytosol;GO:0030425|dendrite;GO:0005739|mitochondrion;GO:0005654|nucleoplasm;GO:0005634|nucleus;GO:1990062|RPAP3/R2TP/prefoldin-like complex;	GO:0003682|chromatin binding;GO:0019212|phosphatase inhibitor activity;GO:0051219|phosphoprotein binding;GO:0004864|protein phosphatase inhibitor activity;GO:0000993|RNA polymerase II complex binding;GO:0003714|transcription corepressor activity;	K17560	URI1; unconventional prefoldin RPB5 interactor 1
gene1036	25	6	18	17.8402	15	25	19	0.888493	-0.170567	0.798731	0.997192	down	no	LOC111775070	lncRNA	chrNC_009144.3:91297612-91298966:+	.	.	.	.	.	.	.	.	.	.	.	.	.	.	.	.	pfam05518	Totivirus_coat	Totivirus coat protein.	.	.	.	.	.
gene10360	0	3	3	1.49224	0	2	1	2.10711	1.07527	0.558183	0.997192	up	no	LOC100630636	protein_coding	chrNC_009150.3:35697439-35812403:+	pir|C46516|	602	1.55e-74	Ig lambda chain C region - horse (fragment) [Equus caballus] >AAA50983.1 lambda-immunoglobulin, partial [Equus caballus]	.	.	.	.	B9A064	210	3e-63	Immunoglobulin lambda-like polypeptide 5	.	.	.	.	pfam07654	C1-set	Immunoglobulin C1-set domain.	GO:0050853|B cell receptor signaling pathway;GO:0006958|complement activation, classical pathway;GO:0042742|defense response to bacterium;GO:0045087|innate immune response;GO:0006911|phagocytosis, engulfment;GO:0006910|phagocytosis, recognition;GO:0050871|positive regulation of B cell activation;	GO:0009897|external side of plasma membrane;GO:0070062|extracellular exosome;GO:0042571|immunoglobulin complex, circulating;	GO:0003823|antigen binding;GO:0034987|immunoglobulin receptor binding;	.	.
gene10366	203	279	169	228.503	234	210	284	0.948998	-0.0755233	0.829355	0.997192	down	no	HYLS1	protein_coding	chrNC_009150.3:35915321-35928610:+	gb|KAF5921395.1|	1508	0	hypothetical protein HPG69_019446 [Diceros bicornis minor]	.	.	.	.	Q2KI52	550	0	Centriolar and ciliogenesis-associated protein HYLS1	.	.	.	.	pfam15311	HYLS1_C	Hydrolethalus syndrome protein 1 C-terminus.	GO:0060271|cilium assembly;	GO:0005814|centriole;GO:0005813|centrosome;GO:0005929|cilium;GO:0005829|cytosol;GO:0097730|non-motile cilium;GO:0005634|nucleus;GO:0005886|plasma membrane;	.	K16472	HYLS1; hydrolethalus syndrome protein 1
gene10367	602	518	623	564.488	617	511	542	1.11342	0.155004	0.455622	0.997192	up	no	PUS3	protein_coding	chrNC_009150.3:35920189-35930769:-	gb|KAF5921392.1|	2450	0	hypothetical protein HPG69_019443 [Diceros bicornis minor]	.	.	.	.	Q3SX07	916	0	tRNA pseudouridine(38/39) synthase	YFL001w	272	3e-79	COG0101	pfam01416	PseudoU_synth_1	tRNA pseudouridine synthase. Involved in the formation of pseudouridine at the anticodon stem and loop of transfer-RNAs Pseudouridine is an isomer of uridine (5-(beta-D-ribofuranosyl) uracil, and id the most abundant modified nucleoside found in all cellular RNAs. The TruA-like proteins also exhibit a conserved sequence with a strictly conserved aspartic acid, likely involved in catalysis.	GO:1990481|mRNA pseudouridine synthesis;GO:0031119|tRNA pseudouridine synthesis;	GO:0005737|cytoplasm;GO:0005634|nucleus;	GO:0009982|pseudouridine synthase activity;GO:0003723|RNA binding;GO:0106029|tRNA pseudouridine synthase activity;	K01855	PUS3, DEG1; tRNA pseudouridine38/39 synthase [EC:5.4.99.45]
gene10368	29	10	13	15.8539	15	23	6	1.28992	0.367284	0.622615	0.997192	up	no	DDX25	protein_coding	chrNC_009150.3:35931887-35949200:+	gb|KAI5766510.1|	2315	0	DDX25 [Gulo gulo luscus] >KAI5766663.1 DDX25 [Gulo gulo luscus]	.	.	.	.	Q9QY16	890	0	ATP-dependent RNA helicase DDX25	.	.	.	.	pfam00270	DEAD	DEAD/DEAH box helicase. Members of this family include the DEAD and DEAH box helicases. Helicases are involved in unwinding nucleic acids. The DEAD box helicases are involved in various aspects of RNA metabolism, including nuclear transcription, pre mRNA splicing, ribosome biogenesis, nucleocytoplasmic transport, translation, RNA decay and organellar gene expression.	GO:0006406|mRNA export from nucleus;GO:0016973|poly(A)+ mRNA export from nucleus;GO:0006417|regulation of translation;GO:0007286|spermatid development;	GO:0033391|chromatoid body;GO:0005737|cytoplasm;GO:0010494|cytoplasmic stress granule;GO:0005634|nucleus;	GO:0005524|ATP binding;GO:0016887|ATP hydrolysis activity;GO:0003723|RNA binding;GO:0003724|RNA helicase activity;	K18656	DDX25, GRTH; ATP-dependent RNA helicase DDX25 [EC:3.6.4.13]
gene10369	0	0	0	0.171361	0	0	1	0.547711	-0.868514	0.831447	0.997192	down	no	VSIG10L2	protein_coding	chrNC_009150.3:35969529-35979639:+	sp|P0DP72.1|	2747	0	RecName: Full=V-set and immunoglobulin domain-containing protein 10-like 2; Flags: Precursor [Homo sapiens] >KAI4074827.1 V-set and immunoglobulin domain containing 10 like 2 [Homo sapiens]	.	.	.	.	P0DP72	1062	0	V-set and immunoglobulin domain-containing protein 10-like 2	.	.	.	.	pfam13927	Ig_3	Immunoglobulin domain. This family contains immunoglobulin-like domains.	GO:0098609|cell-cell adhesion;	GO:0005911|cell-cell junction;	GO:0050839|cell adhesion molecule binding;	.	.
gene1037	0	0	0	0.153779	1	0	0	0.547711	-0.868514	0.831447	0.997192	down	no	LOC111775061	protein_coding	chrNC_009144.3:91341317-91345538:+	.	.	.	.	.	.	.	.	.	.	.	.	.	.	.	.	pfam15308	CEP170_C	CEP170 C-terminus. This family includes the C-terminus of centrosomal protein of 170 kDa (CEP170).	.	.	.	.	.
gene10370	544	1531	592	745.546	544	572	690	1.56465	0.645844	0.218544	0.997192	up	no	CDON	protein_coding	chrNC_009150.3:35981369-36075052:-	gb|KAF5921391.1|	5308	0	hypothetical protein HPG69_019442 [Diceros bicornis minor]	.	.	.	.	Q4KMG0	1938	0	Cell adhesion molecule-related/down-regulated by oncogenes	.	.	.	.	pfam07679	I-set	Immunoglobulin I-set domain.	GO:0009952|anterior/posterior pattern specification;GO:0007155|cell adhesion;GO:0001708|cell fate specification;GO:0098609|cell-cell adhesion;GO:0021987|cerebral cortex development;GO:0010172|embryonic body morphogenesis;GO:0060059|embryonic retina morphogenesis in camera-type eye;GO:0002088|lens development in camera-type eye;GO:0007520|myoblast fusion;GO:0007399|nervous system development;GO:00…	GO:0005886|plasma membrane;	.	K20033	CDON, CDO; cell adhesion molecule-related/down-regulated by oncogenes
gene10371	20	120	34	44.5761	26	22	44	1.98344	0.988004	0.215673	0.997192	up	no	LOC111774249	lncRNA	chrNC_009150.3:36117803-36133999:-	gb|KAF5921390.1|	325	6.94e-32	hypothetical protein HPG69_019441, partial [Diceros bicornis minor]	.	.	.	.	.	.	.	.	.	.	.	.	pfam02979	NHase_alpha	Nitrile hydratase, alpha chain.	.	.	.	.	.
gene10372	25	38	21	27.5118	37	15	30	1.0912	0.125918	0.81808	0.997192	up	no	LOC111774251	lncRNA	chrNC_009150.3:36167054-36188061:-	emb|CAD7670566.1|	165	1.33e-22	unnamed protein product [Nyctereutes procyonoides]	.	.	.	.	O00370	77.8	7e-13	LINE-1 retrotransposable element ORF2 protein	.	.	.	.	pfam06699	PIG-F	GPI biosynthesis protein family Pig-F. PIG-F is involved in glycosylphosphatidylinositol (GPI) anchor biosynthesis.	GO:0006310|DNA recombination;GO:0090305|nucleic acid phosphodiester bond hydrolysis;GO:0032199|reverse transcription involved in RNA-mediated transposition;GO:0032197|transposition, RNA-mediated;	.	GO:0046872|metal ion binding;GO:0003964|RNA-directed DNA polymerase activity;GO:0009036|type II site-specific deoxyribonuclease activity;	.	.
gene10373	450	1034	526	608.184	562	561	537	1.29028	0.367689	0.37943	0.997192	up	no	RPUSD4	protein_coding	chrNC_009150.3:36192557-36202774:-	gb|KAG8522306.1|	1700	0	Mitochondrial RNA pseudouridine synthase Rpusd4 [Galemys pyrenaicus]	.	.	.	.	Q96CM3	602	0	Pseudouridylate synthase RPUSD4, mitochondrial	mlr0334	119	5e-28	COG0564	pfam00849	PseudoU_synth_2	RNA pseudouridylate synthase. Members of this family are involved in modifying bases in RNA molecules. They carry out the conversion of uracil bases to pseudouridine. This family includes RluD, a pseudouridylate synthase that converts specific uracils to pseudouridine in 23S rRNA. RluA from E. coli converts bases in both rRNA and tRNA.	GO:0000455|enzyme-directed rRNA pseudouridine synthesis;GO:0070902|mitochondrial tRNA pseudouridine synthesis;GO:0006397|mRNA processing;GO:1990481|mRNA pseudouridine synthesis;GO:0070131|positive regulation of mitochondrial translation;GO:0008380|RNA splicing;	GO:0005759|mitochondrial matrix;GO:0005739|mitochondrion;GO:0005654|nucleoplasm;GO:0035770|ribonucleoprotein granule;	GO:1990400|mitochondrial ribosomal large subunit rRNA binding;GO:0009982|pseudouridine synthase activity;GO:0003723|RNA binding;GO:0000049|tRNA binding;	K22538	RPUSD4; mitochondrial RNA pseudouridine synthase RPUSD4 [EC:5.4.99.-]
gene10374	334	375	375	357.259	335	376	365	1.07212	0.100465	0.610688	0.997192	up	no	FAM118B	protein_coding	chrNC_009150.3:36202805-36244989:+	ref|XP_032953473.1|	1756	0	protein FAM118B isoform X1 [Rhinolophus ferrumequinum] >KAF6277849.1 family with sequence similarity 118 member B [Rhinolophus ferrumequinum]	.	.	.	.	Q5E977	672	0	Protein FAM118B	.	.	.	.	pfam13289	SIR2_2	SIR2-like domain. This family of proteins are related to the sirtuins.	GO:0030576|Cajal body organization;	GO:0015030|Cajal body;	GO:0042802|identical protein binding;	.	.
gene10375	4	0	1	2.1033	4	4	0	0.694533	-0.525885	0.77225	0.997192	down	no	LOC111774250	lncRNA	chrNC_009150.3:36208914-36235425:-	.	.	.	.	.	.	.	.	.	.	.	.	.	.	.	.	pfam00959	Phage_lysozyme	Phage lysozyme. This family includes lambda phage lysozyme and E. coli endolysin.	.	.	.	.	.
gene10376	5648	4433	6145	5745.68	6371	7026	5298	0.929004	-0.106244	0.650082	0.997192	down	no	SRPRA	protein_coding	chrNC_009150.3:36245272-36251291:-	gb|KAF5921386.1|	2996	0	hypothetical protein HPG69_019437 [Diceros bicornis minor]	.	.	.	.	Q3MHE8	1132	0	Signal recognition particle receptor subunit alpha	SPBC3B9.03	271	8e-79	COG0552	pfam04086	SRP-alpha_N	Signal recognition particle, alpha subunit, N-terminal. SRP is a complex of six distinct polypeptides and a 7S RNA that is essential for transferring nascent polypeptide chains that are destined for export from the cell to the translocation apparatus of the endoplasmic reticulum (ER) membrane. SRP binds hydrophobic signal sequences as they emerge from the ribosome, and arrests translation.	GO:0006605|protein targeting;GO:0045047|protein targeting to ER;GO:0006614|SRP-dependent cotranslational protein targeting to membrane;	GO:0005789|endoplasmic reticulum membrane;GO:0016020|membrane;GO:0005785|signal recognition particle receptor complex;	GO:0005525|GTP binding;GO:0003924|GTPase activity;GO:0060090|molecular adaptor activity;GO:0005047|signal recognition particle binding;	K13431	SRPR; signal recognition particle receptor subunit alpha
gene10377	883	925	845	935.951	976	1035	1005	0.937791	-0.0926615	0.594642	0.997192	down	no	FOXRED1	protein_coding	chrNC_009150.3:36251485-36259161:+	gb|KAF5921387.1|	2288	0	hypothetical protein HPG69_019438 [Diceros bicornis minor]	.	.	.	.	Q5EA45	833	0	FAD-dependent oxidoreductase domain-containing protein 1	.	.	.	.	pfam01266	DAO	FAD dependent oxidoreductase. This family includes various FAD dependent oxidoreductases: Glycerol-3-phosphate dehydrogenase EC:1.1.99.5, Sarcosine oxidase beta subunit EC:1.5.3.1, D-alanine oxidase EC:1.4.99.1, D-aspartate oxidase EC:1.4.3.1.	GO:0032981|mitochondrial respiratory chain complex I assembly;	GO:0005737|cytoplasm;GO:0005743|mitochondrial inner membrane;GO:0005747|mitochondrial respiratory chain complex I;	GO:0016491|oxidoreductase activity;	K18166	FOXRED1; FAD-dependent oxidoreductase domain-containing protein 1
gene10378	672	896	650	778.9	787	951	768	0.945789	-0.0804097	0.751408	0.997192	down	no	TIRAP	protein_coding	chrNC_009150.3:36262830-36274818:+	gb|KAF5921388.1|	904	5.28e-108	hypothetical protein HPG69_019439 [Diceros bicornis minor]	.	.	.	.	P58753	289	1e-86	Toll/interleukin-1 receptor domain-containing adapter protein	.	.	.	.	pfam13676	TIR_2	TIR domain. This is a family of bacterial Toll-like receptors.	GO:0070935|3'-UTR-mediated mRNA stabilization;GO:0007250|activation of NF-kappaB-inducing kinase activity;GO:0007166|cell surface receptor signaling pathway;GO:0071221|cellular response to bacterial lipopeptide;GO:0071223|cellular response to lipoteichoic acid;GO:0050830|defense response to Gram-positive bacterium;GO:0007249|I-kappaB kinase/NF-kappaB signaling;GO:0006954|inflammatory response;GO:…	GO:0005737|cytoplasm;GO:0005829|cytosol;GO:0030139|endocytic vesicle;GO:0005886|plasma membrane;GO:0032587|ruffle membrane;	GO:0042802|identical protein binding;GO:0005546|phosphatidylinositol-4,5-bisphosphate binding;GO:0005080|protein kinase C binding;GO:0030674|protein-macromolecule adaptor activity;GO:0035663|Toll-like receptor 2 binding;GO:0035662|Toll-like receptor 4 binding;	K05403	TIRAP; toll-interleukin 1 receptor (TIR) domain-containing adaptor protein
gene10379	2	2	8	3.95909	4	3	5	1.05165	0.07265	0.942331	0.998057	up	no	LOC111774493	snRNA	chrNC_009150.3:36278500-36278603:-	gb|KAI4585406.1|	153	6.94e-12	hypothetical protein MJG53_005640 [Ovis ammon polii x Ovis aries]	gb|CP102658.1|	44	2.69e-13	Rhizoctonia solani strain AG1-IA_HG81 chromosome 16	.	.	.	.	.	.	.	.	pfam02601	Exonuc_VII_L	Exonuclease VII, large subunit. This family consist of exonuclease VII, large subunit EC:3.1.11.6 This enzyme catalyzes exonucleolytic cleavage in either 5'->3' or 3'->5' direction to yield 5'-phosphomononucleotides. This exonuclease VII enzyme is composed of one large subunit and 4 small ones.	.	.	.	.	.
gene1038	179	899	169	284.266	205	147	100	2.97602	1.57338	0.0407422	0.997192	up	yes	ARNT2	protein_coding	chrNC_009144.3:91374747-91547240:-	gb|KAF6399125.1|	3329	0	aryl hydrocarbon receptor nuclear translocator 2 [Molossus molossus]	.	.	.	.	Q9HBZ2	1277	0	Aryl hydrocarbon receptor nuclear translocator 2	all0219_1	52.4	2e-06	COG2202	pfam14598	PAS_11	PAS domain. This family includes the PAS-B domain of NCOA1 (Nuclear receptor coactivator 1), which binds to an LXXLL motif in the C-terminal region of STAT6 (Signal transducer and activator of transcription 6).	GO:0007420|brain development;GO:0007417|central nervous system development;GO:0001701|in utero embryonic development;GO:0045893|positive regulation of DNA-templated transcription;GO:0045944|positive regulation of transcription by RNA polymerase II;GO:0006355|regulation of DNA-templated transcription;GO:0006357|regulation of transcription by RNA polymerase II;GO:0001666|response to hypoxia;	GO:0034751|aryl hydrocarbon receptor complex;GO:0000785|chromatin;GO:0005737|cytoplasm;GO:0005654|nucleoplasm;GO:0005634|nucleus;GO:0005667|transcription regulator complex;	GO:0017162|aryl hydrocarbon receptor binding;GO:0001228|DNA-binding transcription activator activity, RNA polymerase II-specific;GO:0003700|DNA-binding transcription factor activity;GO:0000981|DNA-binding transcription factor activity, RNA polymerase II-specific;GO:0046982|protein heterodimerization activity;GO:0000978|RNA polymerase II cis-regulatory region sequence-specific DNA binding;GO:19908…	K15589	ARNT2; aryl hydrocarbon receptor nuclear translocator 2
gene10380	897	661	961	795.103	903	625	756	1.17568	0.233491	0.428653	0.997192	up	no	DCPS	protein_coding	chrNC_009150.3:36283188-36319143:+	ref|XP_002926496.1|	1500	0	m7GpppX diphosphatase isoform X1 [Ailuropoda melanoleuca] >EFB14279.1 hypothetical protein PANDA_016147, partial [Ailuropoda melanoleuca]	.	.	.	.	Q8MIZ3	579	0	m7GpppX diphosphatase	SPBP4H10.20	163	2e-45	COG5075	pfam11969	DcpS_C	Scavenger mRNA decapping enzyme C-term binding. This family consists of several scavenger mRNA decapping enzymes (DcpS) and is the C-terminal region. DcpS is a scavenger pyrophosphatase that hydrolyses the residual cap structure following 3' to 5' decay of an mRNA. The association of DcpS with 3' to 5' exonuclease exosome components suggests that these two activities are linked and there is a cou…	GO:0036245|cellular response to menadione;GO:0000290|deadenylation-dependent decapping of nuclear-transcribed mRNA;GO:0045292|mRNA cis splicing, via spliceosome;GO:0043069|negative regulation of programmed cell death;	GO:0005737|cytoplasm;GO:0005829|cytosol;GO:0005739|mitochondrion;GO:0005654|nucleoplasm;GO:0005634|nucleus;GO:0000932|P-body;	GO:0042802|identical protein binding;GO:0050072|m7G(5')pppN diphosphatase activity;GO:0000340|RNA 7-methylguanosine cap binding;	K12584	DCPS, DCS; m7GpppX diphosphatase [EC:3.6.1.59]
gene10381	1513	1868	1839	1696.71	1574	1749	1714	1.10172	0.13976	0.484657	0.997192	up	no	ST3GAL4	protein_coding	chrNC_009150.3:36325490-36359608:+	gb|KAF6404192.1|	1943	0	ST3 beta-galactoside alpha-2,3-sialyltransferase 4 [Molossus molossus]	.	.	.	.	Q11206	624	0	CMP-N-acetylneuraminate-beta-galactosamide-alpha-2,3-sialyltransferase 4	.	.	.	.	pfam00777	Glyco_transf_29	Glycosyltransferase family 29 (sialyltransferase). Members of this family belong to glycosyltransferase family 29.	GO:0050890|cognition;GO:0009247|glycolipid biosynthetic process;GO:0009101|glycoprotein biosynthetic process;GO:0018146|keratan sulfate biosynthetic process;GO:0030259|lipid glycosylation;GO:0016266|O-glycan processing;GO:0009312|oligosaccharide biosynthetic process;GO:0030194|positive regulation of blood coagulation;GO:1903238|positive regulation of leukocyte tethering or rolling;GO:0006486|prot…	GO:0005576|extracellular region;GO:0032580|Golgi cisterna membrane;GO:0000139|Golgi membrane;GO:0016020|membrane;	GO:0003836|beta-galactoside (CMP) alpha-2,3-sialyltransferase activity;GO:0047288|monosialoganglioside sialyltransferase activity;GO:0008118|N-acetyllactosaminide alpha-2,3-sialyltransferase activity;GO:0004513|neolactotetraosylceramide alpha-2,3-sialyltransferase activity;GO:0008373|sialyltransferase activity;	K03494	ST3GAL4; beta-galactoside alpha-2,3-sialyltransferase (sialyltransferase 4C) [EC:2.4.3.2 2.4.3.4 2.4.3.6]
gene10382	19	46	18	24.4576	18	33	14	1.37444	0.458846	0.468753	0.997192	up	no	KIRREL3	protein_coding	chrNC_009150.3:36364781-36895673:-	ref|XP_004750288.1|	3832	0	kin of IRRE-like protein 3 isoform X3 [Mustela putorius furo] >XP_032215190.1 kin of IRRE-like protein 3 isoform X3 [Mustela erminea] >XP_034521956.1 kin of IRRE-like protein 3 isoform X1 [Ailuropoda melanoleuca] >XP_034521957.1 kin of IRRE-like protein 3 isoform X1 [Ailuropoda melanoleuca] >XP_044114115.1 kin of IRRE-like protein 3 isoform X2 [Neogale vison] >XP_045654074.1 kin of IRRE-like prot…	.	.	.	.	Q8IZU9	1474	0	Kin of IRRE-like protein 3	.	.	.	.	pfam07679	I-set	Immunoglobulin I-set domain.	GO:0098609|cell-cell adhesion;GO:0072102|glomerulus morphogenesis;GO:0030097|hemopoiesis;GO:0021766|hippocampus development;GO:0007156|homophilic cell adhesion via plasma membrane adhesion molecules;GO:0002121|inter-male aggressive behavior;GO:0001764|neuron migration;GO:0048812|neuron projection morphogenesis;GO:0021740|principal sensory nucleus of trigeminal nerve development;GO:0007416|synapse…	GO:0030424|axon;GO:0005911|cell-cell junction;GO:0030425|dendrite;GO:0043198|dendritic shaft;GO:0005576|extracellular region;GO:0005886|plasma membrane;GO:0008021|synaptic vesicle;	GO:0050839|cell adhesion molecule binding;	.	.
gene10383	3	8	4	3.96402	3	5	1	1.79813	0.846501	0.398807	0.997192	up	no	LOC111774252	lncRNA	chrNC_009150.3:36404771-36418405:+	gb|RMB92100.1|	175	5.36e-12	hypothetical protein DUI87_31630 [Hirundo rustica rustica]	.	.	.	.	Q8IZU9	72.4	2e-11	Kin of IRRE-like protein 3	.	.	.	.	pfam13927	Ig_3	Immunoglobulin domain. This family contains immunoglobulin-like domains.	GO:0098609|cell-cell adhesion;GO:0072102|glomerulus morphogenesis;GO:0030097|hemopoiesis;GO:0021766|hippocampus development;GO:0007156|homophilic cell adhesion via plasma membrane adhesion molecules;GO:0002121|inter-male aggressive behavior;GO:0001764|neuron migration;GO:0048812|neuron projection morphogenesis;GO:0021740|principal sensory nucleus of trigeminal nerve development;GO:0007416|synapse…	GO:0030424|axon;GO:0005911|cell-cell junction;GO:0030425|dendrite;GO:0043198|dendritic shaft;GO:0005576|extracellular region;GO:0005886|plasma membrane;GO:0008021|synaptic vesicle;	GO:0050839|cell adhesion molecule binding;	.	.
gene10385	0	1	0	0.791652	0	4	0	0.29446	-1.76386	0.620164	0.997192	down	no	LOC111774254	lncRNA	chrNC_009150.3:37194111-37206407:+	.	.	.	.	.	.	.	.	.	.	.	.	.	.	.	.	pfam01682	DB	DB module. This domain has no known function. It is found in several C. elegans proteins. The domain contains 12 conserved cysteines that probably form six disulphide bridges. This domain is found associated with ig pfam00047 and fn3 pfam00041 domains, as well as in some lipases pfam00657.	.	.	.	.	.
gene10388	1	14	8	4.37314	1	1	1	8.12346	3.02209	0.0263302	0.997192	up	yes	LOC111774256	lncRNA	chrNC_009150.3:38088715-38149522:+	gb|KAF6308029.1|	147	8.91e-13	hypothetical protein mMyoMyo1_008822 [Myotis myotis]	.	.	.	.	.	.	.	.	.	.	.	.	pfam10316	7TM_GPCR_Srbc	Serpentine type 7TM GPCR chemoreceptor Srbc. Chemoreception is mediated in Caenorhabditis elegans by members of the seven-transmembrane G-protein-coupled receptor class (7TM GPCRs) of proteins which are of the serpentine type. Srbc is a solo family amongst the superfamilies of chemoreceptors. Chemoperception is one of the central senses of soil nematodes like C. elegans which are otherwise 'blind…	.	.	.	.	.
gene10390	743	2499	771	1068.14	914	775	716	1.78458	0.835586	0.152449	0.997192	up	no	ETS1	protein_coding	chrNC_009150.3:38276097-38401233:-	gb|KAH0517009.1|	2291	0	Protein C-ets-1 [Microtus ochrogaster]	.	.	.	.	P14921	879	0	Protein C-ets-1	.	.	.	.	pfam00178	Ets	Ets-domain.	GO:0030154|cell differentiation;GO:0048870|cell motility;GO:0006955|immune response;GO:0045786|negative regulation of cell cycle;GO:0008285|negative regulation of cell population proliferation;GO:0030578|PML body organization;GO:0045766|positive regulation of angiogenesis;GO:0043536|positive regulation of blood vessel endothelial cell migration;GO:0045893|positive regulation of DNA-templated tran…	GO:0000785|chromatin;GO:0005737|cytoplasm;GO:0005654|nucleoplasm;GO:0005634|nucleus;	GO:0003677|DNA binding;GO:0001228|DNA-binding transcription activator activity, RNA polymerase II-specific;GO:0003700|DNA-binding transcription factor activity;GO:0000981|DNA-binding transcription factor activity, RNA polymerase II-specific;GO:0042802|identical protein binding;GO:0030374|nuclear receptor coactivator activity;GO:0003676|nucleic acid binding;GO:0000978|RNA polymerase II cis-regulat…	K02678	ETS1, pnt; C-ets-1
gene10391	0	13	0	2.5247	2	0	0	7.15375	2.8387	0.372423	0.997192	up	no	LOC111774258	lncRNA	chrNC_009150.3:38464314-38476316:-	gb|KAF6426389.1|	167	7.64e-11	hypothetical protein HJG59_009097 [Molossus molossus]	.	.	.	.	.	.	.	.	.	.	.	.	pfam10222	DUF2152	Uncharacterized conserved protein (DUF2152). This is a family of proteins conserved from worms to humans. Its function is unknown.	.	.	.	.	.
gene10392	12	500	16	97.3923	12	9	24	12.2549	3.61528	NA	NA	up	no	LOC102149585	lncRNA	chrNC_009150.3:38495379-38502329:-	gb|EHH23592.1|	233	1.35e-25	hypothetical protein EGK_07082 [Macaca mulatta]	.	.	.	.	.	.	.	.	.	.	.	.	pfam15747	DUF4687	Domain of unknown function (DUF4687). This family of proteins is found in eukaryotes. Proteins in this family are typically between 76 and 140 amino acids in length.	.	.	.	.	.
gene10393	169	3173	202	726.857	172	228	354	4.93316	2.30251	NA	NA	up	no	FLI1	protein_coding	chrNC_009150.3:38498606-38610368:+	ref|XP_015354522.1|	2373	0	Friend leukemia integration 1 transcription factor isoform X3 [Marmota marmota marmota] >XP_027801267.1 Friend leukemia integration 1 transcription factor [Marmota flaviventris] >XP_046288623.1 Friend leukemia integration 1 transcription factor isoform X2 [Marmota monax] >XP_047374522.1 Friend leukemia integration 1 transcription factor isoform X1 [Sciurus carolinensis] >KAI6052952.1 FLI1 [Marmot…	.	.	.	.	Q01543	914	0	Friend leukemia integration 1 transcription factor	.	.	.	.	pfam00178	Ets	Ets-domain.	GO:0009887|animal organ morphogenesis;GO:0008015|blood circulation;GO:0030154|cell differentiation;GO:0007599|hemostasis;GO:0035855|megakaryocyte development;GO:0045893|positive regulation of DNA-templated transcription;GO:0006357|regulation of transcription by RNA polymerase II;	GO:0000785|chromatin;GO:0005829|cytosol;GO:0016604|nuclear body;GO:0005654|nucleoplasm;GO:0005634|nucleus;	GO:0003682|chromatin binding;GO:0003677|DNA binding;GO:0001228|DNA-binding transcription activator activity, RNA polymerase II-specific;GO:0003700|DNA-binding transcription factor activity;GO:0000981|DNA-binding transcription factor activity, RNA polymerase II-specific;GO:0000978|RNA polymerase II cis-regulatory region sequence-specific DNA binding;GO:1990837|sequence-specific double-stranded DNA…	K09436	FLI1; friend leukemia integration 1 transcription factor
gene10394	69	1136	44	245.588	56	74	72	6.57103	2.71612	NA	NA	up	no	LOC106783356	lncRNA	chrNC_009150.3:38521040-38536494:-	gb|EDL83290.1|	170	1.33e-11	rCG22782, partial [Rattus norvegicus]	.	.	.	.	.	.	.	.	.	.	.	.	pfam15479	DUF4639	Domain of unknown function (DUF4639). This family of proteins is found in eukaryotes. Proteins in this family are typically between 161 and 601 amino acids in length.	.	.	.	.	.
gene10395	3	0	8	3.40073	5	5	0	1.19645	0.258759	0.880158	0.998057	up	no	KCNJ1	protein_coding	chrNC_009150.3:38633802-38663290:-	gb|KAF5921377.1|	1916	0	hypothetical protein HPG69_019427 [Diceros bicornis minor]	.	.	.	.	P48048	731	0	ATP-sensitive inward rectifier potassium channel 1	.	.	.	.	pfam01007	IRK	Inward rectifier potassium channel.	GO:1990573|potassium ion import across plasma membrane;GO:0034765|regulation of ion transmembrane transport;	GO:0005886|plasma membrane;	GO:0005524|ATP binding;GO:0015272|ATP-activated inward rectifier potassium channel activity;GO:0005242|inward rectifier potassium channel activity;GO:0005546|phosphatidylinositol-4,5-bisphosphate binding;	K04995	KCNJ1, KIR1.1; potassium inwardly-rectifying channel subfamily J member 1
gene10396	2	0	0	0.693151	0	0	2	1.02897	0.0412005	0.990985	0.998888	up	no	KCNJ5	protein_coding	chrNC_009150.3:38684287-38710543:+	gb|KAI5766531.1|	2196	0	KCNJ5 [Gulo gulo luscus] >KAI5766684.1 KCNJ5 [Gulo gulo luscus]	.	.	.	.	P48544	833	0	G protein-activated inward rectifier potassium channel 4	.	.	.	.	pfam01007	IRK	Inward rectifier potassium channel.	GO:0098914|membrane repolarization during atrial cardiac muscle cell action potential;GO:1990573|potassium ion import across plasma membrane;GO:0006813|potassium ion transport;GO:0086091|regulation of heart rate by cardiac conduction;GO:0034765|regulation of ion transmembrane transport;GO:0099625|ventricular cardiac muscle cell membrane repolarization;	GO:0005886|plasma membrane;GO:0008076|voltage-gated potassium channel complex;	GO:0015467|G-protein activated inward rectifier potassium channel activity;GO:0086089|voltage-gated potassium channel activity involved in atrial cardiac muscle cell action potential repolarization;GO:1902282|voltage-gated potassium channel activity involved in ventricular cardiac muscle cell action potential repolarization;	K04999	KCNJ5, KIR3.4; potassium inwardly-rectifying channel subfamily J member 5
gene10397	2976	322	3587	2523.6	3626	3133	1791	0.867959	-0.204302	0.805859	0.997192	down	no	ARHGAP32	protein_coding	chrNC_009150.3:38756616-39076674:-	gb|KAF0883770.1|	7548	0	RHG32 protein, partial [Crocuta crocuta]	.	.	.	.	A7KAX9	2830	0	Rho GTPase-activating protein 32	.	.	.	.	pfam00620	RhoGAP	RhoGAP domain. GTPase activator proteins towards Rho/Rac/Cdc42-like small GTPases.	GO:0051056|regulation of small GTPase mediated signal transduction;GO:0007264|small GTPase mediated signal transduction;	GO:0015629|actin cytoskeleton;GO:0070161|anchoring junction;GO:0005938|cell cortex;GO:0005829|cytosol;GO:0043197|dendritic spine;GO:0005789|endoplasmic reticulum membrane;GO:0010008|endosome membrane;GO:0001650|fibrillar center;GO:0005794|Golgi apparatus;GO:0000139|Golgi membrane;GO:0005654|nucleoplasm;GO:0014069|postsynaptic density;	GO:0005096|GTPase activator activity;GO:1901981|phosphatidylinositol phosphate binding;	K20647	ARHGAP32; Rho GTPase-activating protein 32
gene10398	0	0	1	0.320006	1	0	0	1.06678	0.0932583	0.981766	0.998057	up	no	LOC111774111	lncRNA	chrNC_009150.3:39104648-39109615:-	.	.	.	.	.	.	.	.	.	.	.	.	.	.	.	.	pfam09786	CytochromB561_N	Cytochrome B561, N terminal. Members of this family are found in the N terminal region of cytochrome B561, as well as in various other putative uncharacterized proteins.	.	.	.	.	.
gene10399	3258	5	4330	2793.41	3850	3805	1862	0.859853	-0.217838	0.878489	0.998057	down	no	BARX2	protein_coding	chrNC_009150.3:39185227-39253178:+	gb|KAF0883774.1|	1212	1.28e-161	BARX2 protein, partial [Crocuta crocuta]	.	.	.	.	Q9UMQ3	457	8e-156	Homeobox protein BarH-like 2	.	.	.	.	pfam00046	Homeobox	Homeobox domain.	GO:0001502|cartilage condensation;GO:0014902|myotube differentiation;GO:0000122|negative regulation of transcription by RNA polymerase II;GO:0045944|positive regulation of transcription by RNA polymerase II;GO:0006357|regulation of transcription by RNA polymerase II;GO:0035914|skeletal muscle cell differentiation;GO:0006366|transcription by RNA polymerase II;	GO:0015629|actin cytoskeleton;GO:0000785|chromatin;GO:0005829|cytosol;GO:0005794|Golgi apparatus;GO:0005654|nucleoplasm;GO:0005634|nucleus;GO:0005667|transcription regulator complex;	GO:0003682|chromatin binding;GO:0003677|DNA binding;GO:0001228|DNA-binding transcription activator activity, RNA polymerase II-specific;GO:0000981|DNA-binding transcription factor activity, RNA polymerase II-specific;GO:0000977|RNA polymerase II transcription regulatory region sequence-specific DNA binding;GO:1990837|sequence-specific double-stranded DNA binding;	K09361	BARX; BarH-like homeobox
gene104	0	2	0	0.341099	0	0	0	3.86491	1.95043	0.629066	0.997192	up	no	GPR26	protein_coding	chrNC_009144.3:9312227-9339442:-	ref|NP_703143.1|	1564	0	G-protein coupled receptor 26 [Homo sapiens] >XP_002821281.1 G-protein coupled receptor 26 [Pongo abelii] >XP_003255174.3 G-protein coupled receptor 26 [Nomascus leucogenys] >XP_003816378.4 G-protein coupled receptor 26 [Pan paniscus] >XP_003922170.1 G-protein coupled receptor 26 [Saimiri boliviensis boliviensis] >XP_004050287.3 G-protein coupled receptor 26 [Gorilla gorilla gorilla] >XP_01677504…	.	.	.	.	Q8NDV2	607	0	G-protein coupled receptor 26	.	.	.	.	pfam00001	7tm_1	7 transmembrane receptor (rhodopsin family). This family contains, amongst other G-protein-coupled receptors (GCPRs), members of the opsin family, which have been considered to be typical members of the rhodopsin superfamily. They share several motifs, mainly the seven transmembrane helices, GCPRs of the rhodopsin superfamily. All opsins bind a chromophore, such as 11-cis-retinal. The function of…	GO:0007189|adenylate cyclase-activating G protein-coupled receptor signaling pathway;GO:0007186|G protein-coupled receptor signaling pathway;	GO:0005886|plasma membrane;	GO:0004930|G protein-coupled receptor activity;	K08411	GPR26; G protein-coupled receptor 26
gene10401	433	25	366	414.321	493	759	465	0.515699	-0.955398	0.294958	0.997192	down	no	TMEM45B	protein_coding	chrNC_009150.3:39513148-39546426:+	gb|KAF5921373.1|	1366	0	hypothetical protein HPG69_019423 [Diceros bicornis minor]	.	.	.	.	Q3T130	482	2e-167	Transmembrane protein 45B	.	.	.	.	pfam04819	DUF716	Family of unknown function (DUF716). This family is equally distributed in both metazoa and plants. Annotation associated with a Nicotiana tabacum mRNA suggest that it may be involved in response to viral attack in plants. However, no clear function has been assigned to this family.	.	.	.	.	.
gene10402	1662	1864	1594	1698.88	1848	1951	1387	1.05964	0.0835702	0.694432	0.997192	up	no	NFRKB	protein_coding	chrNC_009150.3:39546822-39588793:-	gb|KAF5921371.1|	5348	0	hypothetical protein HPG69_019421 [Diceros bicornis minor]	.	.	.	.	Q6P4R8	1960	0	Nuclear factor related to kappa-B-binding protein	.	.	.	.	pfam14465	NFRKB_winged	NFRKB Winged Helix-like. This domain covers regions 370-495 of human nuclear factor related to kappaB binding (NFRKB) protein.	GO:0006338|chromatin remodeling;GO:0006310|DNA recombination;GO:0006281|DNA repair;GO:0045739|positive regulation of DNA repair;GO:0045893|positive regulation of DNA-templated transcription;GO:1904507|positive regulation of telomere maintenance in response to DNA damage;GO:0051726|regulation of cell cycle;GO:0033044|regulation of chromosome organization;GO:0006275|regulation of DNA replication;GO…	GO:0031011|Ino80 complex;GO:0005654|nucleoplasm;GO:0005634|nucleus;	GO:0003677|DNA binding;GO:0002020|protease binding;	K11671	NFRKB, INO80G; nuclear factor related to kappa-B-binding protein
gene10403	247	192	260	269.662	347	326	271	0.792561	-0.335405	0.162743	0.997192	down	no	PRDM10	protein_coding	chrNC_009150.3:39589912-39648581:-	gb|KAF6467224.1|	5111	0	PR/SET domain 10 [Rousettus aegyptiacus]	.	.	.	.	Q9NQV6	1949	0	PR domain zinc finger protein 10	.	.	.	.	pfam16638	Tristanin_u2	Unstructured region on methyltransferase between zinc-fingers. Tristanin_u2 is a region of natively unstructured sequence on tristanin like or PR domain zinc finger protein 10s found in higher eukaryotes. It lies between two C2H2-type zinc-fingers. The function is not known.	GO:0032259|methylation;GO:0045944|positive regulation of transcription by RNA polymerase II;GO:0010468|regulation of gene expression;	GO:0000785|chromatin;GO:0005634|nucleus;GO:0017053|transcription repressor complex;	GO:0003677|DNA binding;GO:0046872|metal ion binding;GO:0008168|methyltransferase activity;	.	.
gene10404	6244	12777	7104	7705.15	6878	7105	6362	1.37	0.454173	0.223775	0.997192	up	no	APLP2	protein_coding	chrNC_009150.3:39654971-39674224:+	gb|KAF0883747.1|	1829	0	APLP2 protein, partial [Crocuta crocuta]	.	.	.	.	Q06481	682	0	Amyloid beta precursor like protein 2	.	.	.	.	pfam12925	APP_E2	E2 domain of amyloid precursor protein. The E2 domain is the largest of the conserved domains of the amyloid precursor protein. The structure of E2 consists of two coiled-coil sub-structures connected through a continuous helix, and bears an unexpected resemblance to the spectrin family of protein structures.E 2 can reversibly dimerize in solution, and the dimerisation occurs along the longest di…	GO:0007409|axonogenesis;GO:0007417|central nervous system development;GO:0007186|G protein-coupled receptor signaling pathway;	GO:0005788|endoplasmic reticulum lumen;GO:0070062|extracellular exosome;GO:0016020|membrane;GO:0005634|nucleus;GO:0005886|plasma membrane;GO:0031092|platelet alpha granule membrane;	GO:0003677|DNA binding;GO:0008201|heparin binding;GO:0042802|identical protein binding;GO:0004867|serine-type endopeptidase inhibitor activity;GO:0046914|transition metal ion binding;	K08117	APLP2; amyloid-like protein 2
gene10405	2634	123	2401	2039.15	2638	2667	1971	0.761613	-0.392871	0.678088	0.997192	down	no	ST14	protein_coding	chrNC_009150.3:39689396-39728855:+	ref|XP_030186614.1|	4059	0	suppressor of tumorigenicity 14 protein isoform X1 [Lynx canadensis] >VFV31658.1 suppressor of tumorigenicity 14 [Lynx pardinus]	.	.	.	.	Q9Y5Y6	1507	0	Suppressor of tumorigenicity 14 protein	VC1200	114	9e-26	COG5640	pfam00089	Trypsin	Trypsin.	GO:0060672|epithelial cell morphogenesis involved in placental branching;GO:0030216|keratinocyte differentiation;GO:0001843|neural tube closure;GO:0030163|protein catabolic process;GO:0006508|proteolysis;	GO:0016323|basolateral plasma membrane;GO:0005615|extracellular space;GO:0019897|extrinsic component of plasma membrane;GO:0005886|plasma membrane;	GO:0004252|serine-type endopeptidase activity;GO:0008236|serine-type peptidase activity;	K08670	ST14, PRSS14; suppressor of tumorigenicity protein 14 [EC:3.4.21.109]
gene10406	679	603	841	721.441	818	844	601	1.00484	0.00696429	0.977616	0.998057	up	no	ZBTB44	protein_coding	chrNC_009150.3:39744861-39822989:-	ref|XP_015992444.1|	3081	0	zinc finger and BTB domain-containing protein 44 isoform X1 [Rousettus aegyptiacus] >KAF6468725.1 zinc finger and BTB domain containing 44 [Rousettus aegyptiacus]	.	.	.	.	Q8NCP5	1103	0	Zinc finger and BTB domain-containing protein 44	.	.	.	.	pfam00651	BTB	BTB/POZ domain. The BTB (for BR-C, ttk and bab) or POZ (for Pox virus and Zinc finger) domain is present near the N-terminus of a fraction of zinc finger (pfam00096) proteins and in proteins that contain the pfam01344 motif such as Kelch and a family of pox virus proteins. The BTB/POZ domain mediates homomeric dimerisation and in some instances heteromeric dimerisation. The structure of the dimer…	.	GO:0005634|nucleus;	GO:0003677|DNA binding;GO:0046872|metal ion binding;	K10515	ZBTB44, BTBD15; zinc finger and BTB domain-containing protein 44
gene10407	5	1	14	5.74371	5	7	3	1.42269	0.50862	0.63254	0.997192	up	no	LOC102150322	lncRNA	chrNC_009150.3:39844879-39847041:+	.	.	.	.	.	.	.	.	.	.	.	.	.	.	.	.	pfam14123	DUF4290	Domain of unknown function (DUF4290). This family of proteins is functionally uncharacterized. This family of proteins is found in bacteria. Proteins in this family are typically between 200 and 221 amino acids in length. There are two conserved sequence motifs: EYGR and KLWD.	.	.	.	.	.
gene10408	257	111	243	207.478	242	281	130	1.01157	0.016596	0.973122	0.998057	up	no	ADAMTS8	protein_coding	chrNC_009150.3:39885460-39905403:-	gb|KAF5921366.1|	4104	0	hypothetical protein HPG69_019416 [Diceros bicornis minor]	.	.	.	.	Q9UP79	1518	0	A disintegrin and metalloproteinase with thrombospondin motifs 8	.	.	.	.	pfam05986	ADAM_spacer1	ADAM-TS Spacer 1. This family represents the Spacer-1 region from the ADAM-TS family of metalloproteinases.	GO:0030198|extracellular matrix organization;GO:0008285|negative regulation of cell population proliferation;GO:0006508|proteolysis;	GO:0062023|collagen-containing extracellular matrix;GO:0031012|extracellular matrix;GO:0005576|extracellular region;	GO:0008201|heparin binding;GO:0005178|integrin binding;GO:0009673|low-affinity phosphate transmembrane transporter activity;GO:0004222|metalloendopeptidase activity;GO:0008237|metallopeptidase activity;GO:0008270|zinc ion binding;	K08623	ADAMTS8; a disintegrin and metalloproteinase with thrombospondin motifs 8 [EC:3.4.24.-]
gene10409	300	1141	310	444.528	388	417	125	2.04779	1.03407	0.158957	0.997192	up	no	ADAMTS15	protein_coding	chrNC_009150.3:39920636-39948536:+	gb|EHH23608.1|	4523	0	hypothetical protein EGK_07102 [Macaca mulatta]	.	.	.	.	Q8TE58	1737	0	A disintegrin and metalloproteinase with thrombospondin motifs 15	.	.	.	.	pfam05986	ADAM_spacer1	ADAM-TS Spacer 1. This family represents the Spacer-1 region from the ADAM-TS family of metalloproteinases.	GO:0022617|extracellular matrix disassembly;GO:0030198|extracellular matrix organization;GO:0007520|myoblast fusion;GO:0006508|proteolysis;	GO:0009986|cell surface;GO:0062023|collagen-containing extracellular matrix;GO:0031012|extracellular matrix;GO:0005615|extracellular space;	GO:0004175|endopeptidase activity;GO:0050840|extracellular matrix binding;GO:0008201|heparin binding;GO:0004222|metalloendopeptidase activity;GO:0008270|zinc ion binding;	K08629	ADAMTS15; a disintegrin and metalloproteinase with thrombospondin motifs 15 [EC:3.4.24.-]
gene10410	7	6	11	9.73629	19	11	6	0.718636	-0.476666	0.494087	0.997192	down	no	LOC106783372	lncRNA	chrNC_009150.3:39983211-39998856:+	.	.	.	.	.	.	.	.	.	.	.	.	.	.	.	.	pfam10093	DUF2331	Uncharacterized protein conserved in bacteria (DUF2331). Members of this family of hypothetical bacterial proteins have no known function.	.	.	.	.	.
gene10411	9	16	17	9.4955	9	3	3	3.00176	1.58581	0.0331789	0.997192	up	yes	LOC111774259	lncRNA	chrNC_009150.3:39994197-39999444:-	.	.	.	.	.	.	.	.	.	.	.	.	.	.	.	.	pfam15394	DUF4616	Domain of unknown function (DUF4616). This protein family is a domain of unknown function found at the C-terminal domain of the proteins. This protein family is found in eukaryotes. Proteins in this family are typically between 166 and 538 amino acids in length.	.	.	.	.	.
gene10412	8	22	14	10.4821	9	6	4	2.48322	1.31221	0.0626616	0.997192	up	no	LOC111774260	lncRNA	chrNC_009150.3:40018517-40114169:+	gb|KAI4529961.1|	172	9.54e-11	hypothetical protein MG293_019817 [Ovis ammon polii] >KAI4553165.1 hypothetical protein MJT46_016459 [Ovis ammon polii x Ovis aries]	.	.	.	.	.	.	.	.	.	.	.	.	pfam05525	Branch_AA_trans	Branched-chain amino acid transport protein. This family consists of several bacterial branched-chain amino acid transport proteins which are responsible for the transport of leucine, isoleucine and valine via proton motive force.	.	.	.	.	.
gene10413	1	3	5	2.44067	6	0	0	1.63474	0.709061	0.700483	0.997192	up	no	LOC111774113	lncRNA	chrNC_009150.3:40260483-40263970:+	.	.	.	.	.	.	.	.	.	.	.	.	.	.	.	.	pfam03972	MmgE_PrpD	MmgE/PrpD family. This family includes 2-methylcitrate dehydratase EC:4.2.1.79 (PrpD) that is required for propionate catabolism. It catalyzes the third step of the 2-methylcitric acid cycle.	.	.	.	.	.
gene10414	3334	3027	3896	3360.03	3578	3642	2896	1.08437	0.116863	0.549781	0.997192	up	no	SNX19	protein_coding	chrNC_009150.3:40302330-40359004:-	emb|VFV39028.1|	3984	0	sorting nexin-19-like [Lynx pardinus]	.	.	.	.	Q92543	1423	0	Sorting nexin-19	.	.	.	.	pfam02194	PXA	PXA domain. This domain is associated with PX domains pfam00787.	GO:0002062|chondrocyte differentiation;GO:1990502|dense core granule maturation;GO:0051649|establishment of localization in cell;GO:0006887|exocytosis;GO:0030073|insulin secretion;	GO:0005737|cytoplasm;GO:0031901|early endosome membrane;GO:0043231|intracellular membrane-bounded organelle;	GO:0035091|phosphatidylinositol binding;	K17930	SNX19; sorting nexin-19
gene10416	16	22	9	12.6829	18	12	0	1.73138	0.791919	0.489796	0.997192	up	no	NTM	protein_coding	chrNC_009150.3:40744435-41656237:+	ref|NP_001338930.1|	1719	0	neurotrimin isoform 5 precursor [Homo sapiens] >XP_017378712.1 neurotrimin isoform X1 [Cebus imitator] >XP_032140714.1 neurotrimin isoform X1 [Sapajus apella] >XP_032140715.1 neurotrimin isoform X1 [Sapajus apella] >XP_035119896.1 neurotrimin isoform X1 [Callithrix jacchus] >XP_037591863.1 neurotrimin isoform X1 [Cebus imitator]	.	.	.	.	Q9P121	607	0	Neurotrimin	.	.	.	.	pfam13927	Ig_3	Immunoglobulin domain. This family contains immunoglobulin-like domains.	GO:0007155|cell adhesion;GO:0008038|neuron recognition;	GO:0005576|extracellular region;GO:0005886|plasma membrane;	.	K06774	HNT; neurotrimin
gene10418	0	0	2	0.643005	0	2	0	1.06982	0.0973679	0.978765	0.998057	up	no	OPCML	protein_coding	chrNC_009150.3:41724749-42745067:-	gb|KAF6466777.1|	1241	8.39e-163	opioid binding protein/cell adhesion molecule like [Rousettus aegyptiacus]	.	.	.	.	P11834	481	5e-163	Opioid-binding protein/cell adhesion molecule	.	.	.	.	pfam13927	Ig_3	Immunoglobulin domain. This family contains immunoglobulin-like domains.	GO:0007155|cell adhesion;	GO:0005886|plasma membrane;	.	K06773	OPCML, OBCAM; opioid binding protein/cell adhesion molecule-like
gene1042	15	15	13	19.7754	25	31	22	0.590245	-0.760614	0.0825495	0.997192	down	no	LOC106782124	lncRNA	chrNC_009144.3:91676647-91702733:-	.	.	.	.	.	.	.	.	.	.	.	.	.	.	.	.	pfam06682	SARAF	SOCE-associated regulatory factor of calcium homoeostasis. SARAF is as family of eukaryotic proteins embedded in the ER. SARAF is SOCE-associated regulatory factor, where SOCE is store operated calcium entry. ie a mechanism governing calcium homoeostasis in the cell and the mitochondria. SOCE involves the enabling of Ca2+ release-activated Ca2+ (CRAC) channels. SARAF is a single pass ER membrane …	.	.	.	.	.
gene10420	332	682	337	401.778	451	386	245	1.34557	0.428218	0.337551	0.997192	up	no	IGSF9B	protein_coding	chrNC_009150.3:43097490-43157010:-	gb|KAF5921361.1|	5522	0	hypothetical protein HPG69_019410 [Diceros bicornis minor]	.	.	.	.	E9PZ19	1922	0	Protein turtle homolog B	.	.	.	.	pfam07679	I-set	Immunoglobulin I-set domain.	GO:0007156|homophilic cell adhesion via plasma membrane adhesion molecules;GO:0007399|nervous system development;GO:0097151|positive regulation of inhibitory postsynaptic potential;GO:0099560|synaptic membrane adhesion;	GO:0070161|anchoring junction;GO:0030425|dendrite;GO:0098982|GABA-ergic synapse;GO:0060077|inhibitory synapse;GO:0043005|neuron projection;GO:0043025|neuronal cell body;GO:0014069|postsynaptic density;GO:0045211|postsynaptic membrane;GO:0099629|postsynaptic specialization of symmetric synapse;	GO:0019900|kinase binding;	K22656	IGSF9B; immunoglobulin superfamily member 9B
gene10421	34	203	39	66.829	44	44	36	2.38053	1.25128	0.114437	0.997192	up	no	LOC102150790	lncRNA	chrNC_009150.3:43219818-43237986:-	dbj|BAC86120.1|	137	3.33e-06	unnamed protein product [Homo sapiens]	.	.	.	.	.	.	.	.	.	.	.	.	pfam15242	FAM53	Family of FAM53. The FAM53 protein family refers to a family of proteins, which bind to a transcriptional regulator that modulates cell proliferation. It is known to be highly important in neural tube development. It is found in eukaryotes and is typically between 303 and 413 amino acids in length.	.	.	.	.	.
gene10423	494	2398	494	785.555	491	430	383	2.77839	1.47425	0.0401418	0.997192	up	yes	JAM3	protein_coding	chrNC_009150.3:43261488-43326636:+	gb|KAF6465577.1|	1147	2.83e-141	junctional adhesion molecule 3 [Rousettus aegyptiacus]	.	.	.	.	Q9BX67	437	1e-138	Junctional adhesion molecule C	.	.	.	.	pfam13927	Ig_3	Immunoglobulin domain. This family contains immunoglobulin-like domains.	GO:0002250|adaptive immune response;GO:0034333|adherens junction assembly;GO:0001525|angiogenesis;GO:0045176|apical protein localization;GO:0016477|cell migration;GO:0098609|cell-cell adhesion;GO:0007160|cell-matrix adhesion;GO:0030010|establishment of cell polarity;GO:0097530|granulocyte migration;GO:0097241|hematopoietic stem cell migration to bone marrow;GO:0034113|heterotypic cell-cell adhesi…	GO:0005923|bicellular tight junction;GO:0044291|cell-cell contact zone;GO:0005911|cell-cell junction;GO:0030057|desmosome;GO:0005615|extracellular space;GO:0031941|filamentous actin;GO:0005794|Golgi apparatus;GO:0005902|microvillus;GO:0033010|paranodal junction;GO:0005886|plasma membrane;GO:0098636|protein complex involved in cell adhesion;GO:0043220|Schmidt-Lanterman incisure;GO:0070160|tight ju…	GO:0098632|cell-cell adhesion mediator activity;GO:0005178|integrin binding;GO:0046982|protein heterodimerization activity;GO:0042803|protein homodimerization activity;	K06785	JAM3; junctional adhesion molecule 3
gene10424	1059	634	1184	1051.62	1201	1185	1123	0.874136	-0.194071	0.554645	0.997192	down	no	NCAPD3	protein_coding	chrNC_009150.3:43327274-43392559:-	ref|XP_006905856.1|	6528	0	condensin-2 complex subunit D3 isoform X1 [Pteropus alecto] >ELK17918.1 Condensin-2 complex subunit D3 [Pteropus alecto]	.	.	.	.	P42695	2463	0	Condensin-2 complex subunit D3	.	.	.	.	pfam12717	Cnd1	non-SMC mitotic condensation complex subunit 1. The three non-SMC (structural maintenance of chromosomes) subunits of the mitotic condensation complex are Cnd1-3. The whole complex is essential for viability and the condensing of chromosomes in mitosis.	GO:0051301|cell division;GO:0010032|meiotic chromosome condensation;GO:0007076|mitotic chromosome condensation;	GO:0000779|condensed chromosome, centromeric region;GO:0000796|condensin complex;GO:0016020|membrane;GO:0005654|nucleoplasm;GO:0005721|pericentric heterochromatin;	GO:0042393|histone binding;GO:0035064|methylated histone binding;	K11491	NCAPD3; condensin-2 complex subunit D3
gene10425	2113	1941	2243	2062.61	2406	2148	1663	1.08653	0.119726	0.562495	0.997192	up	no	VPS26B	protein_coding	chrNC_009150.3:43392844-43414411:+	gb|KAF3823754.1|	1793	0	hypothetical protein GH733_007222 [Mirounga leonina]	ref|XM_025740517.1|	174	6.74e-84	Tilletiopsis washingtonensis putative PEP8-vacuolar protein sorting/targeting protein (FA09DRAFT_305898), partial mRNA	Q4G0F5	681	0	Vacuolar protein sorting-associated protein 26B	.	.	.	.	pfam03643	Vps26	Vacuolar protein sorting-associated protein 26. Vacuolar protein sorting-associated protein (Vps) 26 is one of around 50 proteins involved in protein trafficking. In particular, Vps26 assembles into a retromer complex with at least four other proteins Vps5, Vps17, Vps29 and Vps35. This family also contains Down syndrome critical region 3/A.	GO:0071346|cellular response to type II interferon;GO:0006886|intracellular protein transport;GO:0016241|regulation of macroautophagy;GO:0042147|retrograde transport, endosome to Golgi;	GO:0005829|cytosol;GO:0005769|early endosome;GO:0005768|endosome;GO:0005770|late endosome;GO:0045335|phagocytic vesicle;GO:0030904|retromer complex;GO:0030906|retromer, cargo-selective complex;	.	K18466	VPS26A_B; vacuolar protein sorting-associated protein 26A/B
gene10426	760	935	769	863.177	839	856	1055	0.949861	-0.0742116	0.778804	0.997192	down	no	ACAD8	protein_coding	chrNC_009150.3:43412036-43436475:+	gb|KAF5921352.1|	2133	0	hypothetical protein HPG69_019401 [Diceros bicornis minor]	.	.	.	.	Q9UKU7	771	0	Isobutyryl-CoA dehydrogenase, mitochondrial	.	.	.	.	pfam00441	Acyl-CoA_dh_1	Acyl-CoA dehydrogenase, C-terminal domain. C-terminal domain of Acyl-CoA dehydrogenase is an all-alpha, four helical up-and-down bundle.	GO:0006629|lipid metabolic process;GO:0006574|valine catabolic process;	GO:0005759|mitochondrial matrix;	GO:0003995|acyl-CoA dehydrogenase activity;GO:0050660|flavin adenine dinucleotide binding;	K11538	ACAD8; isobutyryl-CoA dehydrogenase [EC:1.3.99.-]
gene10427	1868	3792	2117	2396.64	2124	1830	2684	1.2384	0.308482	0.462428	0.997192	up	no	THYN1	protein_coding	chrNC_009150.3:43414848-43420597:-	gb|KAF5921356.1|	1024	1.3e-138	hypothetical protein HPG69_019405 [Diceros bicornis minor]	.	.	.	.	Q9P016	392	5e-136	Thymocyte nuclear protein 1	RSc2403	135	4e-37	COG2947	pfam01878	EVE	EVE domain. This domain was formerly known as DUF55. Crystal structures have shown that this domain is part of the PUA superfamily. This domain has been named EVE and is thought to be RNA-binding.	.	GO:0005634|nucleus;	.	.	.
gene10428	8	0	18	8.9005	12	5	11	0.976645	-0.0340933	0.977929	0.998057	down	no	LOC100072895	protein_coding	chrNC_009150.3:43483324-43528492:+	emb|VFV43677.1|	2546	0	beta-galactosidase-1-like protein [Lynx pardinus]	.	.	.	.	Q8IW92	678	0	Beta-galactosidase-1-like protein 2	XF0840	354	2e-108	COG1874	pfam01301	Glyco_hydro_35	Glycosyl hydrolases family 35.	GO:0005975|carbohydrate metabolic process;	GO:0005576|extracellular region;GO:0005773|vacuole;	GO:0004565|beta-galactosidase activity;	.	.
gene10429	946	133	669	799.753	984	1146	997	0.599138	-0.73904	0.295885	0.997192	down	no	LOC100072910	protein_coding	chrNC_009150.3:43576389-43698981:+	gb|KAF6465269.1|	2852	0	galactosidase beta 1 like 2 [Rousettus aegyptiacus]	.	.	.	.	Q8IW92	1043	0	Beta-galactosidase-1-like protein 2	XF0840	379	3e-114	COG1874	pfam01301	Glyco_hydro_35	Glycosyl hydrolases family 35.	GO:0005975|carbohydrate metabolic process;	GO:0005576|extracellular region;GO:0005773|vacuole;	GO:0004565|beta-galactosidase activity;	.	.
gene1043	55	11	37	42.0669	62	77	17	0.722862	-0.468207	0.557476	0.997192	down	no	SAXO2	protein_coding	chrNC_009144.3:91701957-91718285:+	ref|XP_021578620.1|	2015	0	stabilizer of axonemal microtubules 2 [Ictidomys tridecemlineatus] >XP_026243970.1 stabilizer of axonemal microtubules 2 isoform X1 [Urocitellus parryii] >KAG3262477.1 stabilizer of axonemal microtubules 2 [Ictidomys tridecemlineatus]	.	.	.	.	Q658L1	621	0	Stabilizer of axonemal microtubules 2	.	.	.	.	pfam05217	STOP	STOP protein. Neurons contain abundant subsets of highly stable microtubules that resist de-polymerising conditions such as exposure to the cold. Stable microtubules are thought to be essential for neuronal development, maintenance, and function. STOP is a major factor responsible for the intriguing stability properties of neuronal microtubules and is important for synaptic plasticity. Additional…	.	GO:0005879|axonemal microtubule;GO:0005814|centriole;GO:0036064|ciliary basal body;GO:0005856|cytoskeleton;GO:0036126|sperm flagellum;	GO:0008017|microtubule binding;	.	.
gene10430	15	71	9	20.5087	9	12	6	3.7906	1.92243	0.0380476	0.997192	up	yes	B3GAT1	protein_coding	chrNC_009150.3:43701213-43731984:-	gb|KAI5173163.1|	1709	0	Galactosylgalactosylxylosylprotein 3-Beta-Glucuronosyltransferase 1, partial [Manis pentadactyla]	.	.	.	.	O35789	606	0	Galactosylgalactosylxylosylprotein 3-beta-glucuronosyltransferase 1	.	.	.	.	pfam03360	Glyco_transf_43	Glycosyltransferase family 43.	GO:0005975|carbohydrate metabolic process;GO:0071456|cellular response to hypoxia;GO:0050650|chondroitin sulfate proteoglycan biosynthetic process;GO:0006024|glycosaminoglycan biosynthetic process;GO:0006486|protein glycosylation;GO:0008542|visual learning;	GO:0005789|endoplasmic reticulum membrane;GO:0005576|extracellular region;GO:0005796|Golgi lumen;GO:0000139|Golgi membrane;	GO:0015018|galactosylgalactosylxylosylprotein 3-beta-glucuronosyltransferase activity;GO:0046872|metal ion binding;GO:0008499|UDP-galactose:beta-N-acetylglucosamine beta-1,3-galactosyltransferase activity;	K00735	B3GAT1; galactosylgalactosylxylosylprotein 3-beta-glucuronosyltransferase 1 [EC:2.4.1.135]
gene10431	0	2	0	1.11299	3	2	0	0.439355	-1.18654	0.620745	0.997192	down	no	LOC102151035	lncRNA	chrNC_009150.3:43731769-43740452:+	.	.	.	.	.	.	.	.	.	.	.	.	.	.	.	.	pfam07434	CblD	CblD like pilus biogenesis initiator. This family consists of several minor pilin proteins including CblD from Burkholderia cepacia which is known to CblD be the initiator of pilus biogenesis. The family also contains a variety of Enterobacterial minor pilin proteins.	.	.	.	.	.
gene10439	1	2	1	1.29915	3	1	0	1.09071	0.125265	0.938675	0.998057	up	no	LOC111774263	lncRNA	chrNC_009150.3:45337493-45340137:+	gb|KAF3829346.1|	382	5.29e-44	hypothetical protein GH733_003610 [Mirounga leonina]	.	.	.	.	Q2Q421	140	2e-39	Adhesion G protein-coupled receptor E2	.	.	.	.	pfam00002	7tm_2	7 transmembrane receptor (Secretin family). This family is known as Family B, the secretin-receptor family or family 2 of the G-protein-coupled receptors (GCPRs).They have been described in many animal species, but not in plants, fungi or prokaryotes. Three distinct sub-families are recognized. Subfamily B1 contains classical hormone receptors, such as receptors for secretin and glucagon, that ar…	GO:0007189|adenylate cyclase-activating G protein-coupled receptor signaling pathway;GO:0007155|cell adhesion;GO:0016477|cell migration;GO:0007166|cell surface receptor signaling pathway;GO:0071621|granulocyte chemotaxis;GO:0006954|inflammatory response;	GO:0031256|leading edge membrane;GO:0032587|ruffle membrane;	GO:0005509|calcium ion binding;GO:0035374|chondroitin sulfate binding;GO:0004930|G protein-coupled receptor activity;	K08443	ADGRE2, EMR2, CD312; adhesion G protein-coupled receptor E2
gene1044	209	306	204	248.065	313	292	186	0.978623	-0.0311744	0.926317	0.998057	down	no	LOC100067811	protein_coding	chrNC_009144.3:91724188-92194908:-	gb|EHH63287.1|	7860	0	ADAMTS-like protein 3 [Macaca fascicularis]	.	.	.	.	P82987	3018	0	ADAMTS-like protein 3	.	.	.	.	pfam03114	BAR	BAR domain. BAR domains are dimerisation, lipid binding and curvature sensing modules found in many different protein families. A BAR domain with an additional N-terminal amphipathic helix (an N-BAR) can drive membrane curvature. These N-BAR domains are found in amphiphysin, endophilin, BRAP and Nadrin. BAR domains are also frequently found alongside domains that determine lipid specificity, like…	GO:0030198|extracellular matrix organization;	GO:0031012|extracellular matrix;GO:0005576|extracellular region;GO:0043231|intracellular membrane-bounded organelle;	.	.	.
gene10440	54	17	38	30.0736	49	5	18	1.63747	0.711471	0.425003	0.997192	up	no	LOC100064396	protein_coding	chrNC_009150.3:45364916-45407462:+	gb|KAF6305677.1|	2237	0	adhesion G protein-coupled receptor E2 [Rhinolophus ferrumequinum]	.	.	.	.	Q2Q421	850	0	Adhesion G protein-coupled receptor E2	.	.	.	.	pfam00002	7tm_2	7 transmembrane receptor (Secretin family). This family is known as Family B, the secretin-receptor family or family 2 of the G-protein-coupled receptors (GCPRs).They have been described in many animal species, but not in plants, fungi or prokaryotes. Three distinct sub-families are recognized. Subfamily B1 contains classical hormone receptors, such as receptors for secretin and glucagon, that ar…	GO:0007189|adenylate cyclase-activating G protein-coupled receptor signaling pathway;GO:0007155|cell adhesion;GO:0016477|cell migration;GO:0007166|cell surface receptor signaling pathway;GO:0071621|granulocyte chemotaxis;GO:0006954|inflammatory response;	GO:0031256|leading edge membrane;GO:0032587|ruffle membrane;	GO:0005509|calcium ion binding;GO:0035374|chondroitin sulfate binding;GO:0004930|G protein-coupled receptor activity;	K08443	ADGRE2, EMR2, CD312; adhesion G protein-coupled receptor E2
gene10443	0	0	0	0.155276	0	1	0	0.547711	-0.868514	0.831447	0.997192	down	no	LOC102149984	protein_coding	chrNC_009150.3:45444435-45449556:-	gb|KAF6479394.1|	874	1.14e-105	hypothetical protein HJG59_002494 [Molossus molossus]	.	.	.	.	P48960	299	5e-89	Adhesion G protein-coupled receptor E5	.	.	.	.	pfam07645	EGF_CA	Calcium-binding EGF domain.	GO:0007189|adenylate cyclase-activating G protein-coupled receptor signaling pathway;GO:0007155|cell adhesion;GO:0007166|cell surface receptor signaling pathway;GO:0007267|cell-cell signaling;GO:0007186|G protein-coupled receptor signaling pathway;GO:0006955|immune response;GO:0006954|inflammatory response;	GO:0070062|extracellular exosome;GO:0005925|focal adhesion;GO:0016020|membrane;GO:0005886|plasma membrane;GO:0030667|secretory granule membrane;	GO:0005509|calcium ion binding;GO:0004930|G protein-coupled receptor activity;GO:0004888|transmembrane signaling receptor activity;	K08446	ADGRE5, CD97; CD97 antigen
gene10445	1	0	3	1.59956	4	2	0	0.72488	-0.464186	0.802307	0.997192	down	no	LOC100064454	protein_coding	chrNC_009150.3:45471246-45496784:-	gb|KAF6305677.1|	2791	0	adhesion G protein-coupled receptor E2 [Rhinolophus ferrumequinum]	.	.	.	.	Q2Q421	1011	0	Adhesion G protein-coupled receptor E2	.	.	.	.	pfam00002	7tm_2	7 transmembrane receptor (Secretin family). This family is known as Family B, the secretin-receptor family or family 2 of the G-protein-coupled receptors (GCPRs).They have been described in many animal species, but not in plants, fungi or prokaryotes. Three distinct sub-families are recognized. Subfamily B1 contains classical hormone receptors, such as receptors for secretin and glucagon, that ar…	GO:0007189|adenylate cyclase-activating G protein-coupled receptor signaling pathway;GO:0007155|cell adhesion;GO:0016477|cell migration;GO:0007166|cell surface receptor signaling pathway;GO:0071621|granulocyte chemotaxis;GO:0006954|inflammatory response;	GO:0031256|leading edge membrane;GO:0032587|ruffle membrane;	GO:0005509|calcium ion binding;GO:0035374|chondroitin sulfate binding;GO:0004930|G protein-coupled receptor activity;	K08443	ADGRE2, EMR2, CD312; adhesion G protein-coupled receptor E2
gene10447	0	23	0	3.92263	0	0	0	44.4409	5.47382	0.161286	0.997192	up	no	LOC100064510	protein_coding	chrNC_009150.3:45533494-45572645:-	gb|KAI2589297.1|	1948	0	adhesion G protein-coupled receptor E2 [Homo sapiens] >KAI4040967.1 adhesion G protein-coupled receptor E2 [Homo sapiens]	.	.	.	.	Q2Q421	736	0	Adhesion G protein-coupled receptor E2	.	.	.	.	pfam00002	7tm_2	7 transmembrane receptor (Secretin family). This family is known as Family B, the secretin-receptor family or family 2 of the G-protein-coupled receptors (GCPRs).They have been described in many animal species, but not in plants, fungi or prokaryotes. Three distinct sub-families are recognized. Subfamily B1 contains classical hormone receptors, such as receptors for secretin and glucagon, that ar…	GO:0007189|adenylate cyclase-activating G protein-coupled receptor signaling pathway;GO:0007155|cell adhesion;GO:0016477|cell migration;GO:0007166|cell surface receptor signaling pathway;GO:0071621|granulocyte chemotaxis;GO:0006954|inflammatory response;	GO:0031256|leading edge membrane;GO:0032587|ruffle membrane;	GO:0005509|calcium ion binding;GO:0035374|chondroitin sulfate binding;GO:0004930|G protein-coupled receptor activity;	K08443	ADGRE2, EMR2, CD312; adhesion G protein-coupled receptor E2
gene10448	35	23	19	23.4542	48	14	4	1.28659	0.363558	0.683157	0.997192	up	no	LOC100064538	protein_coding	chrNC_009150.3:45602002-45671875:-	emb|CAD7685487.1|	2844	0	unnamed protein product [Nyctereutes procyonoides]	.	.	.	.	Q2Q421	1091	0	Adhesion G protein-coupled receptor E2	.	.	.	.	pfam00002	7tm_2	7 transmembrane receptor (Secretin family). This family is known as Family B, the secretin-receptor family or family 2 of the G-protein-coupled receptors (GCPRs).They have been described in many animal species, but not in plants, fungi or prokaryotes. Three distinct sub-families are recognized. Subfamily B1 contains classical hormone receptors, such as receptors for secretin and glucagon, that ar…	GO:0007189|adenylate cyclase-activating G protein-coupled receptor signaling pathway;GO:0007155|cell adhesion;GO:0016477|cell migration;GO:0007166|cell surface receptor signaling pathway;GO:0071621|granulocyte chemotaxis;GO:0006954|inflammatory response;	GO:0031256|leading edge membrane;GO:0032587|ruffle membrane;	GO:0005509|calcium ion binding;GO:0035374|chondroitin sulfate binding;GO:0004930|G protein-coupled receptor activity;	K08443	ADGRE2, EMR2, CD312; adhesion G protein-coupled receptor E2
gene10449	1107	2005	1072	1340.3	1246	1427	1243	1.14041	0.189555	0.601657	0.997192	up	no	ZNF333	protein_coding	chrNC_009150.3:45673669-45691886:-	gb|EFB21923.1|	1958	0	hypothetical protein PANDA_020844, partial [Ailuropoda melanoleuca]	.	.	.	.	Q96JL9	720	0	Zinc finger protein 333	.	.	.	.	pfam01352	KRAB	KRAB box. The KRAB domain (or Kruppel-associated box) is present in about a third of zinc finger proteins containing C2H2 fingers. The KRAB domain is found to be involved in protein-protein interactions. The KRAB domain is generally encoded by two exons. The regions coded by the two exons are known as KRAB-A and KRAB-B. The A box plays an important role in repression by binding to corepressors, w…	GO:0006357|regulation of transcription by RNA polymerase II;	GO:0005634|nucleus;	GO:0000981|DNA-binding transcription factor activity, RNA polymerase II-specific;GO:0046872|metal ion binding;GO:0000978|RNA polymerase II cis-regulatory region sequence-specific DNA binding;	K09228	KRAB; KRAB domain-containing zinc finger protein
gene1045	21	13	15	22.2151	43	31	14	0.604719	-0.725662	0.208764	0.997192	down	no	LOC106782192	lncRNA	chrNC_009144.3:91727101-91739336:+	.	.	.	.	.	.	.	.	.	.	.	.	.	.	.	.	pfam15132	DUF4568	Domain of unknown function (DUF4568). This family of proteins is functionally uncharacterized. This family of proteins is found in eukaryotes.	.	.	.	.	.
gene10450	2	19	2	5.17263	6	1	1	3.1219	1.64243	0.234241	0.997192	up	no	ADGRE3	protein_coding	chrNC_009150.3:45690906-45754848:+	gb|KAG5208645.1|	2000	0	hypothetical protein JEQ12_016210 [Ovis aries]	.	.	.	.	Q9BY15	741	0	Adhesion G protein-coupled receptor E3	.	.	.	.	pfam00002	7tm_2	7 transmembrane receptor (Secretin family). This family is known as Family B, the secretin-receptor family or family 2 of the G-protein-coupled receptors (GCPRs).They have been described in many animal species, but not in plants, fungi or prokaryotes. Three distinct sub-families are recognized. Subfamily B1 contains classical hormone receptors, such as receptors for secretin and glucagon, that ar…	GO:0007189|adenylate cyclase-activating G protein-coupled receptor signaling pathway;GO:0007166|cell surface receptor signaling pathway;GO:0007186|G protein-coupled receptor signaling pathway;	GO:0005576|extracellular region;GO:0101003|ficolin-1-rich granule membrane;GO:0005886|plasma membrane;GO:0030667|secretory granule membrane;	GO:0005509|calcium ion binding;GO:0004930|G protein-coupled receptor activity;	K08444	ADGRE3, EMR3; adhesion G protein-coupled receptor E3
gene10452	3	6	1	3.15941	1	5	3	1.18738	0.247788	0.831994	0.997192	up	no	LOC102150040	lncRNA	chrNC_009150.3:45781607-45784213:-	.	.	.	.	.	.	.	.	.	.	.	.	.	.	.	.	pfam08685	GON	GON domain. The GON domain is found in the ADAMTS (a disintegrin and metalloproteinase domain with thrombospondin type-1 modules) family of proteins. It contains several conserved cysteine residues.	.	.	.	.	.
gene10453	6	2	4	3.19248	0	4	3	1.81971	0.863712	0.488042	0.997192	up	no	LOC111774266	lncRNA	chrNC_009150.3:45784734-45787147:-	.	.	.	.	.	.	.	.	.	.	.	.	.	.	.	.	pfam03154	Atrophin-1	Atrophin-1 family. Atrophin-1 is the protein product of the dentatorubral-pallidoluysian atrophy (DRPLA) gene. DRPLA OMIM:125370 is a progressive neurodegenerative disorder. It is caused by the expansion of a CAG repeat in the DRPLA gene on chromosome 12p. This results in an extended polyglutamine region in atrophin-1, that is thought to confer toxicity to the protein, possibly through altering i…	.	.	.	.	.
gene10454	1653	2180	1381	1699.72	1671	1652	1723	1.10172	0.139763	0.621749	0.997192	up	no	NDUFB7	protein_coding	chrNC_009150.3:45787517-45791026:+	ref|XP_016017594.2|	517	1.36e-64	NADH dehydrogenase [ubiquinone] 1 beta subcomplex subunit 7 [Rousettus aegyptiacus] >KAF6401856.1 NADH:ubiquinone oxidoreductase subunit B7 [Rousettus aegyptiacus]	.	.	.	.	Q02368	198	2e-62	NADH dehydrogenase [ubiquinone] 1 beta subcomplex subunit 7	.	.	.	.	pfam05676	NDUF_B7	NADH-ubiquinone oxidoreductase B18 subunit (NDUFB7). This family consists of several NADH-ubiquinone oxidoreductase B18 subunit proteins from different eukaryotic organisms. Oxidative phosphorylation is the well-characterized process in which ATP, the principal carrier of chemical energy of individual cells, is produced due to a mitochondrial proton gradient formed by the transfer of electrons fr…	GO:0032981|mitochondrial respiratory chain complex I assembly;	GO:0005758|mitochondrial intermembrane space;GO:0005747|mitochondrial respiratory chain complex I;	.	K03963	NDUFB7; NADH dehydrogenase (ubiquinone) 1 beta subcomplex subunit 7
gene10455	5598	2225	6131	4965.47	5665	5761	4787	0.920129	-0.120092	0.794762	0.997192	down	no	TECR	protein_coding	chrNC_009150.3:45791086-45816684:-	gb|KAG8521292.1|	1640	0	Very-long-chain enoyl-CoA reductase [Galemys pyrenaicus]	.	.	.	.	Q9NZ01	617	0	Very-long-chain enoyl-CoA reductase	.	.	.	.	pfam02544	Steroid_dh	3-oxo-5-alpha-steroid 4-dehydrogenase. This family consists of 3-oxo-5-alpha-steroid 4-dehydrogenases, EC:1.3.99.5 Also known as Steroid 5-alpha-reductase, the reaction catalyzed by this enzyme is: 3-oxo-5-alpha-steroid + acceptor <=> 3-oxo-delta(4)-steroid + reduced acceptor. The Steroid 5-alpha-reductase enzyme is responsible for the formation of dihydrotestosterone, this hormone promotes the d…	GO:0030497|fatty acid elongation;GO:0035338|long-chain fatty-acyl-CoA biosynthetic process;GO:0006665|sphingolipid metabolic process;GO:0042761|very long-chain fatty acid biosynthetic process;	GO:0005783|endoplasmic reticulum;GO:0005789|endoplasmic reticulum membrane;GO:0005634|nucleus;	GO:0016491|oxidoreductase activity;GO:0102758|very-long-chain enoyl-CoA reductase activity;GO:0017099|very-long-chain-acyl-CoA dehydrogenase activity;	K10258	TER, TSC13, CER10; very-long-chain enoyl-CoA reductase [EC:1.3.1.93]
gene10456	4462	3088	5107	4222.19	5187	3871	3887	1.04484	0.0632763	0.835792	0.997192	up	no	DNAJB1	protein_coding	chrNC_009150.3:45823329-45825920:+	emb|CAG38724.1|	1391	0	DNAJB1 [Homo sapiens]	.	.	.	.	P25685	540	0	DnaJ homolog subfamily B member 1	.	.	.	.	pfam01556	DnaJ_C	DnaJ C terminal domain. This family consists of the C terminal region of the DnaJ protein. It is always found associated with pfam00226 and pfam00684. DnaJ is a chaperone associated with the Hsp70 heat-shock system involved in protein folding and renaturation after stress. The two C-terminal domains CTDI and CTDII, both incorporated in this family are necessary for maintaining the J-domains in th…	GO:0034605|cellular response to heat;GO:0051085|chaperone cofactor-dependent protein refolding;GO:0030900|forebrain development;GO:0090084|negative regulation of inclusion body assembly;GO:0000122|negative regulation of transcription by RNA polymerase II;GO:0032781|positive regulation of ATP-dependent activity;GO:1900034|regulation of cellular response to heat;GO:0006986|response to unfolded prot…	GO:0005737|cytoplasm;GO:0005829|cytosol;GO:0043197|dendritic spine;GO:0070062|extracellular exosome;GO:0098978|glutamatergic synapse;GO:0043025|neuronal cell body;GO:0005730|nucleolus;GO:0005654|nucleoplasm;GO:0005634|nucleus;GO:0014069|postsynaptic density;GO:0061827|sperm head;	GO:0001671|ATPase activator activity;GO:0051117|ATPase binding;GO:0045296|cadherin binding;GO:0051087|chaperone binding;GO:0030544|Hsp70 protein binding;GO:0044183|protein folding chaperone;GO:0003714|transcription corepressor activity;GO:0140416|transcription regulator inhibitor activity;GO:0051082|unfolded protein binding;	K09507	DNAJB1; DnaJ homolog subfamily B member 1
gene10457	128	715	146	263.39	153	217	219	1.77997	0.831857	0.274971	0.997192	up	no	LOC111774269	lncRNA	chrNC_009150.3:45827150-45830559:-	.	.	.	.	.	.	.	.	.	.	.	.	.	.	.	.	pfam10343	Q_salvage	Potential Queuosine, Q, salvage protein family. Q_salvage proteins occur in most Eukarya as well as in a few bacteria possible via horizontal gene-transfer. Queuosine (Q) is a chemical modification found at the wobble position of tRNAs that have GUN anticodons. Most bacteria synthesize queuosine de novo, whereas eukaryotes rely solely on salvaging this essential component from the environment or …	.	.	.	.	.
gene10458	3643	4096	3674	4006.09	4219	4746	3926	0.946117	-0.0799093	0.63523	0.997192	down	no	GIPC1	protein_coding	chrNC_009150.3:45829513-45839806:+	ref|XP_005370970.1|	1278	4.66e-170	PDZ domain-containing protein GIPC1 [Microtus ochrogaster] >KAH0503463.1 PDZ domain-containing protein GIPC1 [Microtus ochrogaster]	.	.	.	.	Q9Z0G0	496	1e-169	PDZ domain-containing protein GIPC1	.	.	.	.	pfam00595	PDZ	PDZ domain (Also known as DHR or GLGF). PDZ domains are found in diverse signaling proteins.	GO:0098761|cellular response to interleukin-7;GO:0007268|chemical synaptic transmission;GO:0043542|endothelial cell migration;GO:0007186|G protein-coupled receptor signaling pathway;GO:0014047|glutamate secretion;GO:0032435|negative regulation of proteasomal ubiquitin-dependent protein catabolic process;GO:0032467|positive regulation of cytokinesis;GO:0048023|positive regulation of melanin biosyn…	GO:0005903|brush border;GO:0005938|cell cortex;GO:0005737|cytoplasm;GO:0031410|cytoplasmic vesicle;GO:0005829|cytosol;GO:0043198|dendritic shaft;GO:0043197|dendritic spine;GO:0030139|endocytic vesicle;GO:0098978|glutamatergic synapse;GO:0016020|membrane;GO:0098794|postsynapse;GO:0098793|presynapse;GO:0098685|Schaffer collateral - CA1 synapse;GO:0008021|synaptic vesicle;GO:0012506|vesicle membrane;	GO:0003779|actin binding;GO:0005096|GTPase activator activity;GO:0042802|identical protein binding;GO:0017022|myosin binding;GO:0030165|PDZ domain binding;GO:0005102|signaling receptor binding;	K20056	GIPC, SEMCAP; PDZ domain-containing protein GIPC
gene10459	53	363	33	110.817	100	59	56	2.24605	1.16739	0.213006	0.997192	up	no	PTGER1	protein_coding	chrNC_009150.3:45841969-45845382:+	gb|KAF3829357.1|	660	3.11e-77	hypothetical protein GH733_003621 [Mirounga leonina]	.	.	.	.	Q9BGL8	174	2e-46	Prostaglandin E2 receptor EP1 subtype	.	.	.	.	pfam09483	HpaP	Type III secretion protein (HpaP). This entry represents proteins encoded by genes which are always found in type III secretion operons, although their function in the processes of secretion and virulence is unclear. Hpa stands for Hrp-associated gene, where Hrp stands for hypersensitivity response and virulence. see also PMID:18584024	GO:0007191|adenylate cyclase-activating dopamine receptor signaling pathway;GO:0032496|response to lipopolysaccharide;	GO:0005886|plasma membrane;	GO:0031748|D1 dopamine receptor binding;GO:0004957|prostaglandin E receptor activity;	.	.
gene1046	8	24	13	12.4675	12	18	1	1.58476	0.664261	0.495652	0.997192	up	no	LOC111775136	protein_coding	chrNC_009144.3:92044880-92057902:+	emb|CAD7672913.1|	142	6.57e-07	unnamed protein product [Nyctereutes procyonoides]	.	.	.	.	.	.	.	.	.	.	.	.	pfam01075	Glyco_transf_9	Glycosyltransferase family 9 (heptosyltransferase). Members of this family belong to glycosyltransferase family 9. Lipopolysaccharide is a major component of the outer leaflet of the outer membrane in Gram-negative bacteria. It is composed of three domains; lipid A, Core oligosaccharide and the O-antigen. All of these enzymes transfer heptose to the lipopolysaccharide core.	.	.	.	.	.
gene10460	1138	9967	1177	2701.7	1278	1458	1073	3.45241	1.7876	NA	NA	up	no	PKN1	protein_coding	chrNC_009150.3:45845482-45868382:-	ref|XP_027825291.1|	3806	0	serine/threonine-protein kinase N1 isoform X2 [Ovis aries] >KAG5208652.1 hypothetical protein JEQ12_016217 [Ovis aries] >KAI4541761.1 hypothetical protein MG293_008903 [Ovis ammon polii] >KAI4569312.1 hypothetical protein MJT46_006606 [Ovis ammon polii x Ovis aries]	.	.	.	.	A1A4I4	1468	0	Serine/threonine-protein kinase N1	.	.	.	.	pfam00069	Pkinase	Protein kinase domain.	GO:0006325|chromatin organization;GO:0010631|epithelial cell migration;GO:0035556|intracellular signal transduction;GO:0018105|peptidyl-serine phosphorylation;GO:0043687|post-translational protein modification;GO:0006468|protein phosphorylation;GO:2000145|regulation of cell motility;GO:0006357|regulation of transcription by RNA polymerase II;	GO:0032154|cleavage furrow;GO:0005737|cytoplasm;GO:0005768|endosome;GO:0030496|midbody;GO:0005634|nucleus;	GO:0005524|ATP binding;GO:0004698|calcium-dependent protein kinase C activity;GO:0003682|chromatin binding;GO:0042393|histone binding;GO:0042826|histone deacetylase binding;GO:0035402|histone H3T11 kinase activity;GO:0050681|nuclear androgen receptor binding;GO:0030374|nuclear receptor coactivator activity;GO:0106310|protein serine kinase activity;GO:0004674|protein serine/threonine kinase activi…	K06071	PKN1; serine/threonine-protein kinase N1 [EC:2.7.11.13]
gene10461	2049	2505	1749	2108.23	2030	2170	2230	1.04436	0.0626151	0.807604	0.997192	up	no	DDX39A	protein_coding	chrNC_009150.3:45876140-45883607:+	emb|VTJ53889.1|	2114	0	Hypothetical predicted protein [Marmota monax]	ref|XM_040798247.1|	217	4.36e-108	Drechmeria coniospora ATP-dependent RNA helicase (DCS_00912), partial mRNA	O00148	810	0	ATP-dependent RNA helicase DDX39A	SPAC17G6.14c	599	0	COG0513	pfam00270	DEAD	DEAD/DEAH box helicase. Members of this family include the DEAD and DEAH box helicases. Helicases are involved in unwinding nucleic acids. The DEAD box helicases are involved in various aspects of RNA metabolism, including nuclear transcription, pre mRNA splicing, ribosome biogenesis, nucleocytoplasmic transport, translation, RNA decay and organellar gene expression.	GO:0006406|mRNA export from nucleus;GO:0000398|mRNA splicing, via spliceosome;GO:0006405|RNA export from nucleus;	GO:0005737|cytoplasm;GO:0016020|membrane;GO:0016607|nuclear speck;GO:0005654|nucleoplasm;GO:0005634|nucleus;	GO:0005524|ATP binding;GO:0016887|ATP hydrolysis activity;GO:0042802|identical protein binding;GO:0003723|RNA binding;GO:0003724|RNA helicase activity;	K13182	DDX39; ATP-dependent RNA helicase DDX39 [EC:3.6.4.13]
gene10462	1228	1865	1116	1248.43	1335	1278	735	1.3568	0.440203	0.239062	0.997192	up	no	ADGRE5	protein_coding	chrNC_009150.3:45883707-45898676:-	gb|KAI5212683.1|	3001	0	Adhesion G Protein-Coupled Receptor E5 [Manis pentadactyla]	.	.	.	.	P48960	1104	0	Adhesion G protein-coupled receptor E5	.	.	.	.	pfam00002	7tm_2	7 transmembrane receptor (Secretin family). This family is known as Family B, the secretin-receptor family or family 2 of the G-protein-coupled receptors (GCPRs).They have been described in many animal species, but not in plants, fungi or prokaryotes. Three distinct sub-families are recognized. Subfamily B1 contains classical hormone receptors, such as receptors for secretin and glucagon, that ar…	GO:0007189|adenylate cyclase-activating G protein-coupled receptor signaling pathway;GO:0007155|cell adhesion;GO:0007166|cell surface receptor signaling pathway;GO:0007267|cell-cell signaling;GO:0007186|G protein-coupled receptor signaling pathway;GO:0006955|immune response;GO:0006954|inflammatory response;	GO:0070062|extracellular exosome;GO:0005925|focal adhesion;GO:0016020|membrane;GO:0005886|plasma membrane;GO:0030667|secretory granule membrane;	GO:0005509|calcium ion binding;GO:0004930|G protein-coupled receptor activity;GO:0004888|transmembrane signaling receptor activity;	K08446	ADGRE5, CD97; CD97 antigen
gene10463	2	0	3	1.15817	1	1	0	2.70626	1.4363	0.462501	0.997192	up	no	LOC111774273	lncRNA	chrNC_009150.3:45899758-45906942:-	.	.	.	.	.	.	.	.	.	.	.	.	.	.	.	.	pfam15449	Retinal	Retinal protein. This family of proteins is found in the photoreceptor cells of the retina. Mutations of the gene encoding this protein have been associated with retinal disorders such as retinitis pigmentosa and late-onset progressive retinal atrophy. The function of this family of proteins is unknown, but it is likely to be important in the development and function of the retina.	.	.	.	.	.
gene10464	29	6	24	24.1447	39	32	18	0.717209	-0.479535	0.491838	0.997192	down	no	LOC111774272	lncRNA	chrNC_009150.3:45906889-45910905:+	gb|KAF6303950.1|	136	1.6e-06	hypothetical protein mMyoMyo1_008933 [Myotis myotis]	.	.	.	.	.	.	.	.	.	.	.	.	pfam15671	PRR18	Proline-rich protein family 18. This family of proteins is found in eukaryotes. Proteins in this family are typically between 117 and 297 amino acids in length. The function is not known but there are many highly conserved proline residues.	.	.	.	.	.
gene10465	3	16	5	5.97356	5	5	2	2.15361	1.10675	0.259234	0.997192	up	no	LOC111774274	lncRNA	chrNC_009150.3:45973030-45979449:-	.	.	.	.	.	.	.	.	.	.	.	.	.	.	.	.	pfam12533	Neuro_bHLH	Neuronal helix-loop-helix transcription factor. This domain family is found in eukaryotes, and is approximately 80 amino acids in length. The family is found C-terminal to pfam00010. There is a single completely conserved residue W that may be functionally important. Neuronal basic helix-loop-helix (bHLH) transcription factors such as neuroD and neurogenin have been shown to play important roles …	.	.	.	.	.
gene10466	1091	1478	1050	1096.88	1241	1063	719	1.28926	0.366542	0.238319	0.997192	up	no	ADGRL1	protein_coding	chrNC_009150.3:45987073-46027887:+	ref|XP_045445255.1|	6749	0	adhesion G protein-coupled receptor L1 isoform X2 [Pipistrellus kuhlii] >KAF6297386.1 adhesion G protein-coupled receptor L1 [Pipistrellus kuhlii]	.	.	.	.	O97831	2580	0	Adhesion G protein-coupled receptor L1	.	.	.	.	pfam02354	Latrophilin	Latrophilin Cytoplasmic C-terminal region. This family consists of the cytoplasmic C-terminal region in latrophilin. Latrophilin is a synaptic Ca2+ independent alpha- latrotoxin (LTX) receptor and is a novel member of the secretin family of G-protein coupled receptors that are involved in secretion. Latrophilin mRNA is present only in neuronal tissue. Lactrophillin interacts with G-alpha O.	GO:0035584|calcium-mediated signaling using intracellular calcium source;GO:0007166|cell surface receptor signaling pathway;GO:0007157|heterophilic cell-cell adhesion via plasma membrane cell adhesion molecules;GO:0090129|positive regulation of synapse maturation;GO:0007165|signal transduction;	GO:0070161|anchoring junction;GO:0030424|axon;GO:0005615|extracellular space;GO:0030426|growth cone;GO:0043005|neuron projection;GO:0005886|plasma membrane;GO:0042734|presynaptic membrane;GO:0045202|synapse;	GO:0030246|carbohydrate binding;GO:0050839|cell adhesion molecule binding;GO:0004930|G protein-coupled receptor activity;GO:0016524|latrotoxin receptor activity;	K04592	ADGRL1, LPHN1; adhesion G protein-coupled receptor L1
gene10468	85	0	102	79.5206	100	91	106	0.668106	-0.58185	0.661688	0.997192	down	no	MIR8997	miRNA	chrNC_009150.3:46046577-46046715:+	.	.	.	.	.	.	.	.	.	.	.	.	.	.	.	.	pfam15242	FAM53	Family of FAM53. The FAM53 protein family refers to a family of proteins, which bind to a transcriptional regulator that modulates cell proliferation. It is known to be highly important in neural tube development. It is found in eukaryotes and is typically between 303 and 413 amino acids in length.	.	.	.	.	.
gene10469	2154	1454	2231	2038.73	2451	2684	1452	0.95559	-0.0655356	0.851618	0.997382	down	no	PRKACA	protein_coding	chrNC_009150.3:46048702-46065128:+	emb|CAD7685504.1|	1813	0	unnamed protein product [Nyctereutes procyonoides]	ref|XM_018318675.1|	40	2.69e-09	Purpureocillium lilacinum serine/threonine-protein kinase gad8 (VFPFJ_01591), partial mRNA	P36887	695	0	cAMP-dependent protein kinase catalytic subunit alpha	.	.	.	.	pfam00069	Pkinase	Protein kinase domain.	GO:0034605|cellular response to heat;GO:1904145|negative regulation of meiotic cell cycle process involved in oocyte maturation;GO:0006468|protein phosphorylation;	GO:0001669|acrosomal vesicle;GO:0005737|cytoplasm;GO:0042585|germinal vesicle;GO:0005739|mitochondrion;GO:0005634|nucleus;GO:0048471|perinuclear region of cytoplasm;GO:0005886|plasma membrane;GO:0036126|sperm flagellum;	GO:0004679|AMP-activated protein kinase activity;GO:0005524|ATP binding;GO:0004691|cAMP-dependent protein kinase activity;GO:0106310|protein serine kinase activity;GO:0004674|protein serine/threonine kinase activity;	.	.
gene1047	910	29	798	734.115	984	1006	756	0.679601	-0.55724	0.580299	0.997192	down	no	BNC1	protein_coding	chrNC_009144.3:92320121-92346811:+	ref|XP_032955881.1|	4534	0	zinc finger protein basonuclin-1 [Rhinolophus ferrumequinum] >KAF6273087.1 basonuclin 1 [Rhinolophus ferrumequinum]	.	.	.	.	Q01954	1732	0	Zinc finger protein basonuclin-1	.	.	.	.	pfam13894	zf-C2H2_4	C2H2-type zinc finger. This family contains a number of divergent C2H2 type zinc fingers.	GO:0030154|cell differentiation;GO:0008544|epidermis development;GO:0008284|positive regulation of cell population proliferation;GO:1900195|positive regulation of oocyte maturation;GO:0045943|positive regulation of transcription by RNA polymerase I;GO:0006355|regulation of DNA-templated transcription;GO:0006356|regulation of transcription by RNA polymerase I;GO:0007283|spermatogenesis;	GO:0005737|cytoplasm;GO:0005730|nucleolus;GO:0005654|nucleoplasm;GO:0005634|nucleus;	GO:0001216|DNA-binding transcription activator activity;GO:0046872|metal ion binding;GO:0000182|rDNA binding;	.	.
gene10470	1017	910	867	925.003	1038	896	868	1.067	0.0935593	0.636077	0.997192	up	no	SAMD1	protein_coding	chrNC_009150.3:46066045-46069287:+	emb|CAD7685505.1|	873	1.69e-104	unnamed protein product [Nyctereutes procyonoides]	.	.	.	.	Q6SPF0	326	3e-99	Sterile alpha motif domain-containing protein 1	.	.	.	.	pfam00536	SAM_1	SAM domain (Sterile alpha motif). It has been suggested that SAM is an evolutionarily conserved protein binding domain that is involved in the regulation of numerous developmental processes in diverse eukaryotes. The SAM domain can potentially function as a protein interaction module through its ability to homo- and heterooligomerise with other SAM domains.	GO:0006325|chromatin organization;GO:0090077|foam cell differentiation;GO:0034439|lipoprotein lipid oxidation;GO:0045892|negative regulation of DNA-templated transcription;GO:0000122|negative regulation of transcription by RNA polymerase II;GO:0051260|protein homooligomerization;GO:0090308|regulation of DNA methylation-dependent heterochromatin formation;	GO:0005694|chromosome;GO:0005615|extracellular space;GO:0005634|nucleus;	GO:0003682|chromatin binding;GO:0042393|histone binding;GO:0030169|low-density lipoprotein particle binding;	.	.
gene10471	14	2	19	11.8581	11	15	11	1.00824	0.0118459	0.988761	0.998565	up	no	C7H19orf67	protein_coding	chrNC_009150.3:46069375-46073364:+	gb|KAF5928998.1|	1510	0	hypothetical protein HPG69_018177 [Diceros bicornis minor]	.	.	.	.	.	.	.	.	.	.	.	.	pfam11771	DUF3314	Protein of unknown function (DUF3314). This small family contains human, mouse and fish members but the function is not known.	.	.	.	.	.
gene10472	549	918	667	653.854	686	607	528	1.25289	0.325256	0.269705	0.997192	up	no	MISP3	protein_coding	chrNC_009150.3:46076423-46081220:-	ref|NP_001231798.1|	304	1.67e-36	uncharacterized protein MISP3 [Sus scrofa]	.	.	.	.	.	.	.	.	.	.	.	.	pfam15304	AKAP2_C	A-kinase anchor protein 2 C-terminus. This family includes the C-terminus of A-kinase anchor protein 2 (AKAP2). It includes the site where the regulatory subunits (RII) of protein kinase AII binds.	.	.	.	.	.
gene10473	52	21	66	55.5017	75	80	46	0.742911	-0.428739	0.424917	0.997192	down	no	PALM3	protein_coding	chrNC_009150.3:46082251-46090735:+	ref|XP_031293299.1|	1033	8.69e-125	paralemmin-3 isoform X1 [Camelus dromedarius] >KAB1259323.1 Paralemmin-3 [Camelus dromedarius]	.	.	.	.	A6NDB9	296	9e-86	Paralemmin-3	.	.	.	.	pfam15709	DUF4670	Domain of unknown function (DUF4670). This family of proteins is found in eukaryotes. Proteins in this family are typically between 373 and 763 amino acids in length.	GO:0001960|negative regulation of cytokine-mediated signaling pathway;GO:0008360|regulation of cell shape;GO:0032496|response to lipopolysaccharide;GO:0008063|Toll signaling pathway;	GO:0005737|cytoplasm;GO:0005886|plasma membrane;	GO:0005524|ATP binding;	.	.
gene10474	301	912	286	424.271	343	392	320	1.51867	0.602805	0.285868	0.997192	up	no	IL27RA	protein_coding	chrNC_009150.3:46090916-46104456:-	emb|CAD7685509.1|	2189	0	unnamed protein product [Nyctereutes procyonoides]	.	.	.	.	Q6UWB1	761	0	Interleukin-27 receptor subunit alpha	.	.	.	.	pfam00041	fn3	Fibronectin type III domain.	GO:0007166|cell surface receptor signaling pathway;GO:0019221|cytokine-mediated signaling pathway;GO:0050830|defense response to Gram-positive bacterium;GO:0006955|immune response;GO:0032700|negative regulation of interleukin-17 production;GO:0032715|negative regulation of interleukin-6 production;GO:0043524|negative regulation of neuron apoptotic process;GO:2000408|negative regulation of T cell …	GO:0009897|external side of plasma membrane;GO:0042022|interleukin-12 receptor complex;GO:0072536|interleukin-23 receptor complex;GO:0005886|plasma membrane;GO:0043235|receptor complex;	GO:0019955|cytokine binding;GO:0004896|cytokine receptor activity;GO:0045509|interleukin-27 receptor activity;GO:0004888|transmembrane signaling receptor activity;	K19598	IL27RA; interleukin 27 receptor alpha
gene10475	0	5	1	1.4833	1	2	0	2.17268	1.11948	0.571309	0.997192	up	no	RLN3	protein_coding	chrNC_009150.3:46104607-46107745:-	gb|KAI5212632.1|	409	2.02e-44	Relaxin-3 [Manis pentadactyla]	.	.	.	.	Q5CZK2	158	7e-44	Relaxin-3	.	.	.	.	pfam15755	DUF4689	Domain of unknown function (DUF4689). This family of proteins is found in eukaryotes. Proteins in this family are typically between 202 and 224 amino acids in length.	.	GO:0005576|extracellular region;	GO:0001664|G protein-coupled receptor binding;GO:0005179|hormone activity;	K22000	RLN3; relaxin 3
gene10477	1729	1239	1580	1632.44	2104	2061	1237	0.907991	-0.13925	0.655342	0.997192	down	no	RFX1	protein_coding	chrNC_009150.3:46118416-46148342:+	gb|TKC38793.1|	3819	0	hypothetical protein EI555_007152 [Monodon monoceros]	.	.	.	.	P22670	1137	0	MHC class II regulatory factor RFX1	.	.	.	.	pfam02257	RFX_DNA_binding	RFX DNA-binding domain. RFX is a regulatory factor which binds to the X box of MHC class II genes and is essential for their expression. The DNA-binding domain of RFX is the central domain of the protein and binds ssDNA as either a monomer or homodimer. It recognize X-boxes (DNA of the sequence 5'-GTNRCC(0-3N)RGYAAC-3', where N is any nucleotide, R is a purine and Y is a pyrimidine) using a highl…	GO:0006955|immune response;GO:0006357|regulation of transcription by RNA polymerase II;	GO:0000785|chromatin;GO:0043231|intracellular membrane-bounded organelle;GO:0005654|nucleoplasm;	GO:0000981|DNA-binding transcription factor activity, RNA polymerase II-specific;GO:0000978|RNA polymerase II cis-regulatory region sequence-specific DNA binding;GO:1990837|sequence-specific double-stranded DNA binding;	K09173	RFX1_2_3; regulatory factor X 1/2/3
gene10478	1101	2347	1007	1331.41	1209	1276	1090	1.33239	0.414022	0.34219	0.997192	up	no	DCAF15	protein_coding	chrNC_009150.3:46148436-46155851:-	gb|TKC38786.1|	2661	0	hypothetical protein EI555_007145, partial [Monodon monoceros]	.	.	.	.	Q3SZD5	1018	0	DDB1- and CUL4-associated factor 15	.	.	.	.	pfam14939	DCAF15_WD40	DDB1-and CUL4-substrate receptor 15, WD repeat. DCAFs, Ddb1- and Cul4-associated factors, are substrate receptors for the Cul4-Ddb1 Ubiquitin Ligase. There are 18 different factors, the majority of which are WD40-repeat-proteins.	GO:0002376|immune system process;GO:0000209|protein polyubiquitination;GO:0016567|protein ubiquitination;GO:0032814|regulation of natural killer cell activation;	GO:0080008|Cul4-RING E3 ubiquitin ligase complex;	GO:0046872|metal ion binding;GO:0036094|small molecule binding;	K11791	DCAF15; DDB1- and CUL4-associated factor 15
gene10479	175	207	130	156.285	182	185	70	1.27356	0.348863	0.461591	0.997192	up	no	PODNL1	protein_coding	chrNC_009150.3:46166760-46171510:+	emb|VFV38359.1|	2038	0	podocan-like protein 1-like [Lynx pardinus]	.	.	.	.	Q6P3Y9	716	0	Podocan-like protein 1	MA2301_1	59.7	8e-09	COG4886	pfam13855	LRR_8	Leucine rich repeat.	.	GO:0062023|collagen-containing extracellular matrix;GO:0005615|extracellular space;	.	.	.
gene1048	390	975	385	523.768	453	486	467	1.32633	0.407441	0.400758	0.997192	up	no	HDGFL3	protein_coding	chrNC_009144.3:92387315-92454581:+	ref|NP_057157.1|	776	2.47e-96	hepatoma-derived growth factor-related protein 3 [Homo sapiens] >XP_001149122.2 hepatoma-derived growth factor-related protein 3 isoform X2 [Pan troglodytes] >XP_002749229.1 hepatoma-derived growth factor-related protein 3 [Callithrix jacchus] >XP_003268498.1 hepatoma-derived growth factor-related protein 3 isoform X2 [Nomascus leucogenys] >XP_003901365.1 hepatoma-derived growth factor-related pr…	.	.	.	.	Q9Y3E1	303	2e-96	Hepatoma-derived growth factor-related protein 3	.	.	.	.	pfam00855	PWWP	PWWP domain. The PWWP domain is named after a conserved Pro-Trp-Trp-Pro motif. The domain binds to Histone-4 methylated at lysine-20, H4K20me, suggesting that it is methyl-lysine recognition motif. Removal of two conserved aromatic residues in a hydrophobic cavity created by this domain within the full-length protein, Pdp1, abolishes the interaction o f the protein with H4K20me3. In fission yeast…	GO:0046785|microtubule polymerization;GO:0007026|negative regulation of microtubule depolymerization;GO:0031175|neuron projection development;GO:0006357|regulation of transcription by RNA polymerase II;	GO:0005829|cytosol;GO:0005576|extracellular region;GO:0005654|nucleoplasm;GO:0005634|nucleus;	GO:0003690|double-stranded DNA binding;GO:0008083|growth factor activity;GO:0008017|microtubule binding;GO:0003712|transcription coregulator activity;GO:0015631|tubulin binding;	.	.
gene10480	2398	4806	2265	2829.39	2743	2872	2015	1.33242	0.414045	0.319396	0.997192	up	no	CC2D1A	protein_coding	chrNC_009150.3:46171854-46186674:-	gb|KAB1259212.1|	3584	0	Coiled-coil and C2 domain-containing protein 1A [Camelus dromedarius]	.	.	.	.	Q6P1N0	1351	0	Coiled-coil and C2 domain-containing protein 1A	.	.	.	.	pfam00168	C2	C2 domain.	GO:1905381|negative regulation of snRNA transcription by RNA polymerase II;GO:0043123|positive regulation of I-kappaB kinase/NF-kappaB signaling;GO:0006357|regulation of transcription by RNA polymerase II;	GO:0005829|cytosol;GO:0070062|extracellular exosome;GO:0001650|fibrillar center;GO:0016020|membrane;GO:0005815|microtubule organizing center;GO:0005634|nucleus;GO:0005886|plasma membrane;	GO:0045296|cadherin binding;GO:0000981|DNA-binding transcription factor activity, RNA polymerase II-specific;GO:0001227|DNA-binding transcription repressor activity, RNA polymerase II-specific;GO:0000978|RNA polymerase II cis-regulatory region sequence-specific DNA binding;	K18260	CC2D1; coiled-coil and C2 domain-containing protein 1
gene10481	366	158	374	351.441	382	375	474	0.773286	-0.370925	0.410834	0.997192	down	no	C7H19orf57	protein_coding	chrNC_009150.3:46186646-46203186:+	gb|KAF5928989.1|	1693	0	hypothetical protein HPG69_018168 [Diceros bicornis minor]	.	.	.	.	Q0VDD7	412	6e-130	Break repair meiotic recombinase recruitment factor 1	.	.	.	.	pfam15710	DUF4671	Domain of unknown function (DUF4671). This family of proteins is found in eukaryotes. Proteins in this family are typically between 385 and 652 amino acids in length.	GO:1990918|double-strand break repair involved in meiotic recombination;GO:0007144|female meiosis I;GO:0007283|spermatogenesis;	GO:0005694|chromosome;	.	.	.
gene10482	24	11	17	14.1856	15	7	11	1.68653	0.754057	0.218843	0.997192	up	no	NANOS3	protein_coding	chrNC_009150.3:46203305-46209850:-	gb|ELV14330.1|	548	1.39e-61	Nanos like protein 3 [Tupaia chinensis]	.	.	.	.	P60324	202	4e-57	Nanos homolog 3	.	.	.	.	pfam05741	zf-nanos	Nanos RNA binding domain. This family consists of several conserved novel zinc finger domains found in the eukaryotic proteins Nanos and Xcat-2. In Drosophila melanogaster, Nanos functions as a localized determinant of posterior pattern. Nanos RNA is localized to the posterior pole of the maturing egg cell and encodes a protein that emanates from this localized source. Nanos acts as a translation…	GO:0097190|apoptotic signaling pathway;GO:0007281|germ cell development;GO:2001234|negative regulation of apoptotic signaling pathway;GO:0017148|negative regulation of translation;GO:0048477|oogenesis;GO:1900153|positive regulation of nuclear-transcribed mRNA catabolic process, deadenylation-dependent decay;GO:0051726|regulation of cell cycle;GO:0006417|regulation of translation;GO:0007283|sperma…	GO:0005737|cytoplasm;GO:0010494|cytoplasmic stress granule;GO:0005634|nucleus;GO:0000932|P-body;GO:0048471|perinuclear region of cytoplasm;	GO:0003729|mRNA binding;GO:0003723|RNA binding;GO:0008270|zinc ion binding;	K18761	NANOS3, NOS3; protein nanos 3
gene10483	3	1	5	3.32588	4	1	6	0.856541	-0.223406	0.84624	0.997192	down	no	MIR23A	miRNA	chrNC_009150.3:46233009-46233081:+	gb|KAG5208669.1|	136	1.99e-09	hypothetical protein JEQ12_016234 [Ovis aries]	.	.	.	.	.	.	.	.	.	.	.	.	pfam04615	Utp14	Utp14 protein. This protein is found to be part of a large ribonucleoprotein complex containing the U3 snoRNA. Depletion of the Utp proteins impedes production of the 18S rRNA, indicating that they are part of the active pre-rRNA processing complex. This large RNP complex has been termed the small subunit (SSU) processome.	.	.	.	.	.
gene10484	3	3	0	1.82676	2	2	1	1.30182	0.380527	0.791714	0.997192	up	no	MIR27A	miRNA	chrNC_009150.3:46233206-46233282:+	.	.	.	.	.	.	.	.	.	.	.	.	.	.	.	.	pfam03940	MSSP	Male specific sperm protein. This family of drosophila proteins are typified by the repetitive motif C-G-P.	.	.	.	.	.
gene10485	7	11	7	10.7764	22	8	11	0.654255	-0.612075	0.36502	0.997192	down	no	MIR24-1	miRNA	chrNC_009150.3:46233355-46233422:+	.	.	.	.	.	.	.	.	.	.	.	.	.	.	.	.	pfam14647	FAM91_N	FAM91 N-terminus.	.	.	.	.	.
gene10486	15	56	15	31.2262	41	34	29	0.886057	-0.174529	0.796694	0.997192	down	no	MIR8992	miRNA	chrNC_009150.3:46235200-46235302:+	.	.	.	.	.	.	.	.	.	.	.	.	.	.	.	.	pfam07372	DUF1491	Protein of unknown function (DUF1491). This family consists of several bacterial proteins of around 115 residues in length. Members of this family seem to be found exclusively in the Class Alphaproteobacteria. The function of this family is unknown.	.	.	.	.	.
gene10487	1154	872	933	1034.78	1144	1277	902	0.956808	-0.0636991	0.801627	0.997192	down	no	ZSWIM4	protein_coding	chrNC_009150.3:46235383-46253541:-	ref|XP_032990820.1|	4918	0	zinc finger SWIM domain-containing protein 4 [Rhinolophus ferrumequinum] >KAF6307496.1 zinc finger SWIM-type containing 4 [Rhinolophus ferrumequinum]	.	.	.	.	Q8C7B8	1823	0	Zinc finger SWIM domain-containing protein 4	all4744	54.7	2e-06	COG4715	pfam03154	Atrophin-1	Atrophin-1 family. Atrophin-1 is the protein product of the dentatorubral-pallidoluysian atrophy (DRPLA) gene. DRPLA OMIM:125370 is a progressive neurodegenerative disorder. It is caused by the expansion of a CAG repeat in the DRPLA gene on chromosome 12p. This results in an extended polyglutamine region in atrophin-1, that is thought to confer toxicity to the protein, possibly through altering i…	.	GO:0031462|Cul2-RING ubiquitin ligase complex;	GO:0008270|zinc ion binding;	.	.
gene10488	171	140	166	185.251	176	278	196	0.784297	-0.350527	0.250096	0.997192	down	no	LOC106783385	lncRNA	chrNC_009150.3:46253719-46259186:+	gb|KAF6272853.1|	181	8.11e-13	hypothetical protein mMyoMyo1_010860 [Myotis myotis]	.	.	.	.	.	.	.	.	.	.	.	.	pfam15279	SOBP	Sine oculis-binding protein. SOBP is associated with syndromic and nonsyndromic intellectual disability. It carries a zinc-finger of the zf-C2H2 type at the N-terminus, and a highly characteristic C-terminal PhPhPhPhPhPh motif. The deduced 873-amino acid protein contains an N-terminal nuclear localization signal (NLS), followed by 2 FCS-type zinc finger motifs, a proline-rich region (PR1), a puta…	.	.	.	.	.
gene10489	159	378	169	214.278	173	176	233	1.28336	0.359921	0.458967	0.997192	up	no	C7H19orf53	protein_coding	chrNC_009150.3:46258907-46260774:-	ref|XP_016017635.1|	265	1.39e-26	leydig cell tumor 10 kDa protein homolog [Rousettus aegyptiacus] >KAF6400475.1 leydig cell tumor 10 kDa protein-like protein [Rousettus aegyptiacus]	.	.	.	.	.	.	.	.	.	.	.	.	pfam09495	DUF2462	Protein of unknown function (DUF2462). This protein is highly conserved, but its function is unknown. It can be isolated from HeLa cell nucleoli and is found to be homologous with Leydig cell tumor protein whose function is unknown.	.	.	.	.	.
gene1049	56	65	37	50.7704	49	59	41	1.13875	0.187453	0.629026	0.997192	up	no	TM6SF1	protein_coding	chrNC_009144.3:92440224-92484225:-	gb|KAF5927327.1|	1833	0	hypothetical protein HPG69_017804 [Diceros bicornis minor]	.	.	.	.	Q9BZW5	679	0	Transmembrane 6 superfamily member 1	.	.	.	.	pfam10914	DUF2781	Protein of unknown function (DUF2781). This is a eukaryotic family of uncharacterized proteins. Some of the proteins in this family are annotated as membrane proteins.	.	GO:0005765|lysosomal membrane;	.	.	.
gene10490	763	1778	842	1036.93	945	942	983	1.25404	0.326581	0.454014	0.997192	up	no	MRI1	protein_coding	chrNC_009150.3:46260912-46266076:-	ref|XP_016017632.2|	1346	0	methylthioribose-1-phosphate isomerase isoform X2 [Rousettus aegyptiacus] >KAF6401482.1 hypothetical protein HJG63_009580 [Rousettus aegyptiacus]	ref|XM_009228255.1|	46	4.78e-13	Gaeumannomyces tritici R3-111a-1 S-methyl-5-thioribose-1-phosphate isomerase mRNA	Q9BV20	495	2e-170	Methylthioribose-1-phosphate isomerase	SPBC23E6.10c	246	1e-74	COG0182	pfam01008	IF-2B	Initiation factor 2 subunit family. This family includes initiation factor 2B alpha, beta and delta subunits from eukaryotes, initiation factor 2B subunits 1 and 2 from archaebacteria and some proteins of unknown function from prokaryotes. Initiation factor 2 binds to Met-tRNA, GTP and the small ribosomal subunit. Members of this family have also been characterized as 5-methylthioribose- 1-phosph…	GO:0019509|L-methionine salvage from methylthioadenosine;GO:0019284|L-methionine salvage from S-adenosylmethionine;	GO:0042995|cell projection;GO:0005829|cytosol;GO:0001650|fibrillar center;GO:0005654|nucleoplasm;	GO:0042802|identical protein binding;GO:0046523|S-methyl-5-thioribose-1-phosphate isomerase activity;	K08963	mtnA; methylthioribose-1-phosphate isomerase [EC:5.3.1.23]
gene10491	797	1557	790	871.536	868	627	608	1.60135	0.679284	0.0945159	0.997192	up	no	CCDC130	protein_coding	chrNC_009150.3:46266981-46278098:-	ref|XP_016017633.2|	1683	0	coiled-coil domain-containing protein 130 [Rousettus aegyptiacus] >XP_016017634.2 coiled-coil domain-containing protein 130 [Rousettus aegyptiacus] >KAF6401485.1 hypothetical protein HJG63_009581 [Rousettus aegyptiacus]	.	.	.	.	P13994	632	0	Probable splicing factor YJU2B	SPBC18H10.10c	145	3e-37	COG5134	pfam04502	DUF572	Family of unknown function (DUF572). Family of eukaryotic proteins with undetermined function.	GO:0000398|mRNA splicing, via spliceosome;GO:0009615|response to virus;GO:0008380|RNA splicing;	GO:0071014|post-mRNA release spliceosomal complex;GO:0005684|U2-type spliceosomal complex;	.	K13115	CCDC130; coiled-coil domain-containing protein 130
gene10492	3	9	10	6.07369	7	6	2	1.57608	0.656341	0.44863	0.997192	up	no	LOC111774276	lncRNA	chrNC_009150.3:46284642-46286392:-	.	.	.	.	.	.	.	.	.	.	.	.	.	.	.	.	pfam15720	DUF4675	Domain of unknown function (DUF4675). This family of proteins is found in eukaryotes. Proteins in this family are approximately 190 amino acids in length.	.	.	.	.	.
gene10493	180	279	174	192.573	225	156	150	1.2779	0.35377	0.312404	0.997192	up	no	CACNA1A	protein_coding	chrNC_009150.3:46396787-46593660:+	gb|PNJ13358.1|	9497	0	LOW QUALITY PROTEIN: CACNA1A isoform 19 [Pongo abelii]	.	.	.	.	O00555	3619	0	Voltage-dependent P/Q-type calcium channel subunit alpha-1A	.	.	.	.	pfam00520	Ion_trans	Ion transport protein. This family contains sodium, potassium and calcium ion channels. This family is 6 transmembrane helices in which the last two helices flank a loop which determines ion selectivity. In some sub-families (e.g. Na channels) the domain is repeated four times, whereas in others (e.g. K channels) the protein forms as a tetramer in the membrane.	GO:0098703|calcium ion import across plasma membrane;GO:0070588|calcium ion transmembrane transport;GO:0008219|cell death;GO:1904646|cellular response to amyloid-beta;GO:0007268|chemical synaptic transmission;GO:0050804|modulation of chemical synaptic transmission;GO:0007204|positive regulation of cytosolic calcium ion concentration;GO:0034765|regulation of ion transmembrane transport;GO:1904645|…	GO:0042995|cell projection;GO:0005737|cytoplasm;GO:0043025|neuronal cell body;GO:0005634|nucleus;GO:0005886|plasma membrane;GO:0045202|synapse;GO:0005891|voltage-gated calcium channel complex;	GO:0001540|amyloid-beta binding;GO:0008331|high voltage-gated calcium channel activity;GO:0046872|metal ion binding;GO:0019905|syntaxin binding;GO:0005245|voltage-gated calcium channel activity;	K04344	CACNA1A, CAV2.1; voltage-dependent calcium channel P/Q type alpha-1A
gene10494	185	462	215	258.069	195	240	256	1.32266	0.403443	0.397671	0.997192	up	no	LOC111774277	lncRNA	chrNC_009150.3:46604252-46622457:-	gb|KAF6303950.1|	140	1.22e-06	hypothetical protein mMyoMyo1_008933 [Myotis myotis]	.	.	.	.	.	.	.	.	.	.	.	.	pfam15449	Retinal	Retinal protein. This family of proteins is found in the photoreceptor cells of the retina. Mutations of the gene encoding this protein have been associated with retinal disorders such as retinitis pigmentosa and late-onset progressive retinal atrophy. The function of this family of proteins is unknown, but it is likely to be important in the development and function of the retina.	.	.	.	.	.
gene10495	2675	2416	2561	2467.11	2881	2442	1975	1.12553	0.170611	0.415849	0.997192	up	no	IER2	protein_coding	chrNC_009150.3:46618119-46621973:-	ref|NP_004898.2|	569	1.06e-63	immediate early response gene 2 protein [Homo sapiens] >Q9BTL4.1 RecName: Full=Immediate early response gene 2 protein; AltName: Full=Protein ETR101 [Homo sapiens] >AAX36241.1 immediate early response 2 [synthetic construct] >SJX30362.1 unnamed protein product, partial [Human ORFeome Gateway entry vector] >AAH03625.1 Immediate early response 2 [Homo sapiens] >AAH72432.1 Immediate early response 2…	.	.	.	.	Q9BTL4	223	2e-64	Immediate early response gene 2 protein	.	.	.	.	pfam05760	IER	Immediate early response protein (IER). This family consists of several eukaryotic immediate early response (IER) 2 and 5 proteins. The role of IER5 is unclear although it play an important role in mediating the cellular response to mitogenic signals. Again, little is known about the function of IER2 although it is thought to play a role in mediating the cellular responses to a variety of extrace…	GO:0048870|cell motility;GO:0030182|neuron differentiation;GO:0045944|positive regulation of transcription by RNA polymerase II;GO:0071774|response to fibroblast growth factor;	GO:0005737|cytoplasm;GO:0005654|nucleoplasm;GO:0005634|nucleus;	GO:0003677|DNA binding;	.	.
gene10496	1691	2402	1560	1827.14	1815	1781	1787	1.11997	0.16346	0.554449	0.997192	up	no	STX10	protein_coding	chrNC_009150.3:46622564-46625823:+	ref|XP_032990736.1|	1073	8.5e-145	syntaxin-10 isoform X1 [Rhinolophus ferrumequinum] >KAF6307242.1 syntaxin 10 [Rhinolophus ferrumequinum]	.	.	.	.	O60499	408	9e-141	Syntaxin-10	.	.	.	.	pfam09177	Syntaxin-6_N	Syntaxin 6, N-terminal. Members of this family, which are found in the amino terminus of various SNARE proteins, adopt a structure consisting of an antiparallel three-helix bundle. Their exact function has not been determined, though it is known that they regulate the SNARE motif, as well as mediate various protein-protein interactions involved in membrane-transport.	GO:0048193|Golgi vesicle transport;GO:0006886|intracellular protein transport;GO:0032880|regulation of protein localization;GO:0042147|retrograde transport, endosome to Golgi;GO:0048278|vesicle docking;GO:0006906|vesicle fusion;	GO:0005829|cytosol;GO:0012505|endomembrane system;GO:0000139|Golgi membrane;GO:0048471|perinuclear region of cytoplasm;GO:0031201|SNARE complex;GO:0005802|trans-Golgi network;GO:0032588|trans-Golgi network membrane;GO:0031982|vesicle;	GO:0005484|SNAP receptor activity;GO:0000149|SNARE binding;GO:0019905|syntaxin binding;	K08498	STX6; syntaxin 6
gene10497	2220	1297	1901	1942.51	2276	2381	1731	0.911248	-0.134085	0.671894	0.997192	down	no	NACC1	protein_coding	chrNC_009150.3:46626692-46645566:-	ref|XP_004442614.1|	2393	0	PREDICTED: nucleus accumbens-associated protein 1 [Ceratotherium simum simum] >XP_014652363.1 PREDICTED: nucleus accumbens-associated protein 1 [Ceratotherium simum simum] >KAF5928976.1 hypothetical protein HPG69_018155 [Diceros bicornis minor]	.	.	.	.	Q96RE7	912	0	Nucleus accumbens-associated protein 1	.	.	.	.	pfam00651	BTB	BTB/POZ domain. The BTB (for BR-C, ttk and bab) or POZ (for Pox virus and Zinc finger) domain is present near the N-terminus of a fraction of zinc finger (pfam00096) proteins and in proteins that contain the pfam01344 motif such as Kelch and a family of pox virus proteins. The BTB/POZ domain mediates homomeric dimerisation and in some instances heteromeric dimerisation. The structure of the dimer…	GO:0045892|negative regulation of DNA-templated transcription;GO:0008284|positive regulation of cell population proliferation;GO:0006357|regulation of transcription by RNA polymerase II;	GO:0030054|cell junction;GO:0005737|cytoplasm;GO:0043231|intracellular membrane-bounded organelle;GO:0005654|nucleoplasm;GO:0005634|nucleus;	GO:0000981|DNA-binding transcription factor activity, RNA polymerase II-specific;GO:0001227|DNA-binding transcription repressor activity, RNA polymerase II-specific;GO:0042826|histone deacetylase binding;GO:0000978|RNA polymerase II cis-regulatory region sequence-specific DNA binding;	K10486	BTBD14; BTB/POZ domain-containing protein 14
gene10498	1362	3739	1348	1869.09	1552	1640	1607	1.43153	0.517559	0.316464	0.997192	up	no	TRMT1	protein_coding	chrNC_009150.3:46645562-46652933:+	gb|TKC39407.1|	2958	0	hypothetical protein EI555_002350, partial [Monodon monoceros]	.	.	.	.	Q9NXH9	1103	0	tRNA (guanine(26)-N(2))-dimethyltransferase	SPBC25D12.05	417	1e-135	COG1867	pfam02005	TRM	N2,N2-dimethylguanosine tRNA methyltransferase. This enzyme EC:2.1.1.32 used S-AdoMet to methylate tRNA. The TRM1 gene of Saccharomyces cerevisiae is necessary for the N2,N2-dimethylguanosine modification of both mitochondrial and cytoplasmic tRNAs. The enzyme is found in both eukaryotes and archaebacteria	GO:0006400|tRNA modification;GO:0002940|tRNA N2-guanine methylation;	GO:0005654|nucleoplasm;GO:0005634|nucleus;	GO:0046872|metal ion binding;GO:0003723|RNA binding;GO:0004809|tRNA (guanine-N2-)-methyltransferase activity;GO:0000049|tRNA binding;	K00555	TRMT1, trm1; tRNA (guanine26-N2/guanine27-N2)-dimethyltransferase [EC:2.1.1.215 2.1.1.216]
gene10499	91	690	93	207.567	138	123	106	2.54899	1.34993	0.118858	0.997192	up	no	LYL1	protein_coding	chrNC_009150.3:46653312-46658306:+	gb|KAF5928978.1|	862	9.44e-105	hypothetical protein HPG69_018157, partial [Diceros bicornis minor]	.	.	.	.	P12980	311	4e-97	Protein lyl-1	.	.	.	.	pfam00010	HLH	Helix-loop-helix DNA-binding domain.	GO:0030183|B cell differentiation;GO:0001955|blood vessel maturation;GO:0060216|definitive hemopoiesis;GO:0045893|positive regulation of DNA-templated transcription;GO:0006355|regulation of DNA-templated transcription;GO:0006357|regulation of transcription by RNA polymerase II;	GO:0000785|chromatin;GO:0005654|nucleoplasm;	GO:0003677|DNA binding;GO:0000981|DNA-binding transcription factor activity, RNA polymerase II-specific;GO:0046983|protein dimerization activity;GO:0000978|RNA polymerase II cis-regulatory region sequence-specific DNA binding;	K15604	LYL1; protein lyl-1
gene10500	5862	1694	5358	5026.25	7033	7823	3054	0.782611	-0.353633	0.563807	0.997192	down	no	NFIX	protein_coding	chrNC_009150.3:46658711-46751898:-	ref|NP_001365334.1|	2437	0	nuclear factor 1 X-type isoform 10 [Homo sapiens] >XP_007993654.1 nuclear factor 1 X-type isoform X2 [Chlorocebus sabaeus] >XP_008965932.1 nuclear factor 1 X-type isoform X2 [Pan paniscus] >XP_011710433.1 nuclear factor 1 X-type isoform X2 [Macaca nemestrina] >XP_011850280.1 PREDICTED: nuclear factor 1 X-type [Mandrillus leucophaeus] >XP_011949457.1 PREDICTED: nuclear factor 1 X-type isoform X2 […	.	.	.	.	Q14938	892	0	Nuclear factor 1 X-type	.	.	.	.	pfam00859	CTF_NFI	CTF/NF-I family transcription modulation region.	GO:0006260|DNA replication;GO:0000122|negative regulation of transcription by RNA polymerase II;GO:0045944|positive regulation of transcription by RNA polymerase II;GO:0006357|regulation of transcription by RNA polymerase II;GO:0006366|transcription by RNA polymerase II;	GO:0000785|chromatin;GO:0005634|nucleus;	GO:0003700|DNA-binding transcription factor activity;GO:0000981|DNA-binding transcription factor activity, RNA polymerase II-specific;GO:0000978|RNA polymerase II cis-regulatory region sequence-specific DNA binding;GO:1990837|sequence-specific double-stranded DNA binding;	K09171	NFIX; nuclear factor I/X
gene10501	2	0	3	0.849111	0	0	0	9.62392	3.26663	0.309258	0.997192	up	no	DAND5	protein_coding	chrNC_009150.3:46763046-46766271:-	ref|XP_032989428.1|	490	2.57e-59	DAN domain family member 5 [Rhinolophus ferrumequinum] >KAF6306043.1 DAN domain BMP antagonist family member 5 [Rhinolophus ferrumequinum]	.	.	.	.	Q8N907	184	4e-56	DAN domain family member 5	.	.	.	.	pfam03045	DAN	DAN domain. This domain contains 9 conserved cysteines and is extracellular. Therefore the cysteines may form disulphide bridges. This family of proteins has been termed the DAN family after the first member to be reported. This family includes DAN, Cerberus and Gremlin. The gremlin protein is an antagonist of bone morphogenetic protein signaling. It is postulated that all members of this family …	GO:0003283|atrial septum development;GO:0061371|determination of heart left/right asymmetry;GO:0003140|determination of left/right asymmetry in lateral mesoderm;GO:0030514|negative regulation of BMP signaling pathway;GO:1900108|negative regulation of nodal signaling pathway;GO:1900176|negative regulation of nodal signaling pathway involved in determination of lateral mesoderm left/right asymmetry…	GO:0005576|extracellular region;GO:0005615|extracellular space;	GO:0016015|morphogen activity;	.	.
gene10502	342	946	353	525.466	452	403	662	1.14031	0.189421	0.735849	0.997192	up	no	GADD45GIP1	protein_coding	chrNC_009150.3:46774975-46776791:+	gb|ELK26854.1|	299	6.05e-30	Growth arrest and DNA damage-inducible proteins-interacting protein 1 [Myotis davidii]	.	.	.	.	A1A4P4	102	1e-24	Growth arrest and DNA damage-inducible proteins-interacting protein 1	.	.	.	.	pfam10147	CR6_interact	Growth arrest and DNA-damage-inducible proteins-interacting protein 1. Members of this family of proteins act as negative regulators of G1 to S cell cycle phase progression by inhibiting cyclin-dependent kinases. Inhibitory effects are additive with GADD45 proteins but occur also in the absence of GADD45 proteins. Furthermore, they act as a repressor of the orphan nuclear receptor NR4A1 by inhibi…	GO:0007049|cell cycle;	GO:0005759|mitochondrial matrix;GO:0005634|nucleus;GO:1990904|ribonucleoprotein complex;GO:0005840|ribosome;	.	.	.
gene10503	1922	1945	1864	1849.11	2033	2033	1415	1.12338	0.167847	0.428518	0.997192	up	no	RAD23A	protein_coding	chrNC_009150.3:46777518-46783179:-	dbj|BAD92950.1|	1477	0	UV excision repair protein RAD23 homolog A variant, partial [Homo sapiens]	.	.	.	.	P54725	545	0	UV excision repair protein RAD23 homolog A	SPBC2D10.12	159	2e-42	COG5272	pfam00240	ubiquitin	Ubiquitin family. This family contains a number of ubiquitin-like proteins: SUMO (smt3 homolog), Nedd8, Elongin B, Rub1, and Parkin. A number of them are thought to carry a distinctive five-residue motif termed the proteasome-interacting motif (PIM), which may have a biologically significant role in protein delivery to proteasomes and recruitment of proteasomes to transcription sites.	GO:0006289|nucleotide-excision repair;GO:0045787|positive regulation of cell cycle;GO:0032436|positive regulation of proteasomal ubiquitin-dependent protein catabolic process;GO:0045070|positive regulation of viral genome replication;GO:0043161|proteasome-mediated ubiquitin-dependent protein catabolic process;GO:0031648|protein destabilization;GO:0032434|regulation of proteasomal ubiquitin-depend…	GO:0005737|cytoplasm;GO:0005829|cytosol;GO:0005794|Golgi apparatus;GO:0043231|intracellular membrane-bounded organelle;GO:0005654|nucleoplasm;GO:0005634|nucleus;GO:0000502|proteasome complex;GO:0032991|protein-containing complex;	GO:0003684|damaged DNA binding;GO:0019900|kinase binding;GO:0031593|polyubiquitin modification-dependent protein binding;GO:0070628|proteasome binding;GO:0003697|single-stranded DNA binding;GO:0043130|ubiquitin binding;GO:1990381|ubiquitin-specific protease binding;	K10839	RAD23, HR23; UV excision repair protein RAD23
gene10504	13095	8718	13159	11243.7	13021	11300	8859	1.13148	0.178211	0.542675	0.997192	up	no	CALR	protein_coding	chrNC_009150.3:46784791-46788612:-	ref|XP_004442605.1|	1680	0	PREDICTED: calreticulin [Ceratotherium simum simum] >KAF5920714.1 hypothetical protein HPG69_016565 [Diceros bicornis minor]	.	.	.	.	P28491	640	0	Calreticulin	.	.	.	.	pfam00262	Calreticulin	Calreticulin family.	GO:0090398|cellular senescence;GO:0030866|cortical actin cytoskeleton organization;GO:0033144|negative regulation of intracellular steroid hormone receptor signaling pathway;GO:0045665|negative regulation of neuron differentiation;GO:0048387|negative regulation of retinoic acid receptor signaling pathway;GO:0000122|negative regulation of transcription by RNA polymerase II;GO:0017148|negative regu…	GO:0060473|cortical granule;GO:0044194|cytolytic granule;GO:0005829|cytosol;GO:0005789|endoplasmic reticulum membrane;GO:0044322|endoplasmic reticulum quality control compartment;GO:0009897|external side of plasma membrane;GO:0005615|extracellular space;GO:0042824|MHC class I peptide loading complex;GO:0005635|nuclear envelope;GO:0048471|perinuclear region of cytoplasm;GO:0005844|polysome;GO:0033…	GO:0005509|calcium ion binding;GO:0030246|carbohydrate binding;GO:0005178|integrin binding;GO:0003729|mRNA binding;GO:0050681|nuclear androgen receptor binding;GO:0031625|ubiquitin protein ligase binding;GO:0051082|unfolded protein binding;	K08057	CALR; calreticulin
gene10505	1810	2116	1524	1743.84	1956	1725	1423	1.14621	0.196877	0.430356	0.997192	up	no	FARSA	protein_coding	chrNC_009150.3:46792227-46801108:+	gb|KAI5212661.1|	2499	0	Phenylalanine--Trna Ligase Alpha Subunit [Manis pentadactyla]	ref|XM_025743360.1|	178	4.14e-86	Tilletiopsis washingtonensis hypothetical protein (FA09DRAFT_332198), mRNA	Q5RFA2	959	0	Phenylalanine--tRNA ligase alpha subunit	ECU07g1660	464	4e-150	COG0016	pfam01409	tRNA-synt_2d	tRNA synthetases class II core domain (F). Other tRNA synthetase sub-families are too dissimilar to be included. This family includes only phenylalanyl-tRNA synthetases. This is the core catalytic domain.	GO:0006432|phenylalanyl-tRNA aminoacylation;GO:0051290|protein heterotetramerization;	GO:0005737|cytoplasm;GO:0009328|phenylalanine-tRNA ligase complex;	GO:0005524|ATP binding;GO:0000287|magnesium ion binding;GO:0004826|phenylalanine-tRNA ligase activity;GO:0000049|tRNA binding;	K01889	FARSA, pheS; phenylalanyl-tRNA synthetase alpha chain [EC:6.1.1.20]
gene10506	142	143	158	147.113	193	133	124	1.05473	0.0768684	0.781816	0.997192	up	no	SYCE2	protein_coding	chrNC_009150.3:46802216-46811885:+	emb|VFV39494.1|	676	2.95e-85	synaptonemal complex central [Lynx pardinus]	.	.	.	.	Q6PIF2	217	3e-66	Synaptonemal complex central element protein 2	.	.	.	.	pfam14643	DUF4455	Domain of unknown function (DUF4455). This domain family is found in bacteria and eukaryotes, and is approximately 480 amino acids in length. There are two completely conserved residues (W and P) that may be functionally important.	GO:0051301|cell division;GO:0007130|synaptonemal complex assembly;	GO:0000801|central element;GO:0005694|chromosome;GO:0005654|nucleoplasm;	.	K19535	SYCE2; synaptonemal complex central element protein 2
gene10507	2918	2628	3253	2861.14	3243	2966	2344	1.10231	0.140525	0.492602	0.997192	up	no	GCDH	protein_coding	chrNC_009150.3:46811010-46817226:-	gb|KAF5920706.1|	2249	0	hypothetical protein HPG69_016557 [Diceros bicornis minor]	.	.	.	.	Q2KHZ9	803	0	Glutaryl-CoA dehydrogenase, mitochondrial	RSc0756	539	0	COG1960	pfam02771	Acyl-CoA_dh_N	Acyl-CoA dehydrogenase, N-terminal domain. The N-terminal domain of Acyl-CoA dehydrogenase is an all-alpha domain.	GO:0033539|fatty acid beta-oxidation using acyl-CoA dehydrogenase;GO:0046949|fatty-acyl-CoA biosynthetic process;GO:0006568|tryptophan metabolic process;	GO:0005759|mitochondrial matrix;	GO:0000062|fatty-acyl-CoA binding;GO:0050660|flavin adenine dinucleotide binding;GO:0004361|glutaryl-CoA dehydrogenase activity;	K00252	GCDH, gcdH; glutaryl-CoA dehydrogenase [EC:1.3.8.6]
gene10508	35	68	53	48.3034	52	39	45	1.22044	0.287403	0.473221	0.997192	up	no	KLF1	protein_coding	chrNC_009150.3:46819494-46825595:+	gb|KAF5920711.1|	901	3.5e-107	hypothetical protein HPG69_016562 [Diceros bicornis minor]	.	.	.	.	Q13351	279	5e-82	Krueppel-like factor 1	.	.	.	.	pfam13465	zf-H2C2_2	Zinc-finger double domain.	GO:1901653|cellular response to peptide;GO:0030218|erythrocyte differentiation;GO:0060135|maternal process involved in female pregnancy;GO:0045893|positive regulation of DNA-templated transcription;GO:0006355|regulation of DNA-templated transcription;GO:0006357|regulation of transcription by RNA polymerase II;	GO:0000785|chromatin;GO:0005654|nucleoplasm;GO:0005634|nucleus;	GO:0000987|cis-regulatory region sequence-specific DNA binding;GO:0003700|DNA-binding transcription factor activity;GO:0000981|DNA-binding transcription factor activity, RNA polymerase II-specific;GO:0046872|metal ion binding;GO:0000978|RNA polymerase II cis-regulatory region sequence-specific DNA binding;GO:0000976|transcription cis-regulatory region binding;	K09204	KLF1; krueppel-like factor 1
gene10509	654	616	693	630.774	723	574	558	1.13141	0.178121	0.370528	0.997192	up	no	DNASE2	protein_coding	chrNC_009150.3:46826522-46829029:+	gb|KAF5920709.1|	1336	0	hypothetical protein HPG69_016560, partial [Diceros bicornis minor]	.	.	.	.	O62855	494	6e-171	Deoxyribonuclease-2-alpha	.	.	.	.	pfam03265	DNase_II	Deoxyribonuclease II.	GO:0006309|apoptotic DNA fragmentation;	GO:0005764|lysosome;	GO:0004531|deoxyribonuclease II activity;	K01158	DNASE2; deoxyribonuclease II [EC:3.1.22.1]
gene1051	1143	1037	1221	1177.89	1203	1247	1279	0.970501	-0.0431984	0.818036	0.997192	down	no	BTBD1	protein_coding	chrNC_009144.3:92517041-92555246:+	ref|XP_001160707.1|	2219	0	BTB/POZ domain-containing protein 1 isoform X1 [Pan troglodytes] >XP_003815341.2 BTB/POZ domain-containing protein 1 isoform X1 [Pan paniscus] >PNI19654.1 BTBD1 isoform 1 [Pan troglodytes]	.	.	.	.	Q9H0C5	859	0	BTB/POZ domain-containing protein 1	.	.	.	.	pfam08005	PHR	PHR domain. This domain is called PHR as it was original found in the proteins PAM, highwire, and RPM. This domain can be duplicated in the highwire, PFAM and PRM sequence. The C-terminal region of the protein BTBD1 includes the PHR domain and is known to interact with Topoisomerase I, an enzyme which relaxes DNA supercoils.	GO:0007517|muscle organ development;GO:0022008|neurogenesis;GO:0016567|protein ubiquitination;GO:0043393|regulation of protein binding;	GO:0036464|cytoplasmic ribonucleoprotein granule;GO:0005829|cytosol;GO:0005654|nucleoplasm;GO:0000932|P-body;GO:0032991|protein-containing complex;	GO:0097602|cullin family protein binding;GO:0042802|identical protein binding;	K10477	BTBD1_2; BTB/POZ domain-containing protein 1/2
gene10510	52	4	83	47.2623	61	49	39	0.996525	-0.00502186	0.995694	0.999452	down	no	MAST1	protein_coding	chrNC_009150.3:46829253-46856177:-	gb|KAI5758577.1|	6565	0	MAST1 [Gulo gulo luscus] >KAI5758699.1 MAST1 [Gulo gulo luscus]	ref|XM_018412599.1|	53	1.76e-16	Rhodotorula graminis WP1 uncharacterized protein (RHOBADRAFT_23365), mRNA	Q9Y2H9	2514	0	Microtubule-associated serine/threonine-protein kinase 1	.	.	.	.	pfam08926	DUF1908	Domain of unknown function (DUF1908). This domain is found in a set of hypothetical/structural eukaryotic proteins.	GO:0007420|brain development;GO:0007010|cytoskeleton organization;GO:0035556|intracellular signal transduction;GO:0018105|peptidyl-serine phosphorylation;GO:0006468|protein phosphorylation;	GO:0030424|axon;GO:0005737|cytoplasm;GO:0005856|cytoskeleton;GO:0030425|dendrite;GO:0043005|neuron projection;GO:0043025|neuronal cell body;GO:0005886|plasma membrane;	GO:0005524|ATP binding;GO:0000287|magnesium ion binding;GO:0008017|microtubule binding;GO:0106310|protein serine kinase activity;GO:0004674|protein serine/threonine kinase activity;	K08789	MAST; microtubule-associated serine/threonine kinase [EC:2.7.11.1]
gene10511	0	0	1	0.475281	1	1	0	0.587556	-0.767202	0.783333	0.997192	down	no	RTBDN	protein_coding	chrNC_009150.3:46858912-46862247:+	ref|XP_034853565.1|	673	1e-82	retbindin [Mirounga leonina] >XP_045719821.1 retbindin [Mirounga angustirostris] >KAF3829395.1 hypothetical protein GH733_003659 [Mirounga leonina]	.	.	.	.	Q4TUC0	262	2e-82	Retbindin	.	.	.	.	pfam03024	Folate_rec	Folate receptor family. This family includes the folate receptor which binds to folate and reduced folic acid derivatives and mediates delivery of 5-methyltetrahydrofolate to the interior of cells. These proteins are attached to the membrane by a GPI-anchor. The proteins contain 16 conserved cysteines that form eight disulphide bridges.	.	GO:0005576|extracellular region;GO:0033165|interphotoreceptor matrix;	GO:1902444|riboflavin binding;GO:0032217|riboflavin transmembrane transporter activity;GO:0038023|signaling receptor activity;	.	.
gene10512	552	1028	611	702.488	735	675	648	1.13601	0.183981	0.593506	0.997192	up	no	RNASEH2A	protein_coding	chrNC_009150.3:46867565-46874234:-	gb|KAI5935565.1|	1544	0	Ribonuclease H2 subunit A [Manis javanica]	.	.	.	.	Q2TBT5	535	0	Ribonuclease H2 subunit A	SPAC4G9.02	195	2e-55	COG0164	pfam01351	RNase_HII	Ribonuclease HII.	GO:0043137|DNA replication, removal of RNA primer;GO:0006298|mismatch repair;GO:0006401|RNA catabolic process;	GO:0005829|cytosol;GO:0005654|nucleoplasm;GO:0032299|ribonuclease H2 complex;	GO:0046872|metal ion binding;GO:0003723|RNA binding;GO:0004523|RNA-DNA hybrid ribonuclease activity;	K10743	RNASEH2A; ribonuclease H2 subunit A [EC:3.1.26.4]
gene10513	3419	2181	2785	3432.44	3366	3902	5106	0.717546	-0.478856	0.179008	0.997192	down	no	PRDX2	protein_coding	chrNC_009150.3:46874219-46876973:+	gb|KAI5935570.1|	910	3.2e-121	Peroxiredoxin-2 [Manis javanica]	gb|MK457335.1|	385	0	Phanerochaete pseudomagnoliae clone UTP_PHA25045_c0_g1_i1 AhpC-TSA mRNA, complete cds	Q8K3U7	331	6e-112	Peroxiredoxin-2	SPCC576.03c	243	4e-78	COG0450	pfam00578	AhpC-TSA	AhpC/TSA family. This family contains proteins related to alkyl hydroperoxide reductase (AhpC) and thiol specific antioxidant (TSA).	GO:0002357|defense response to tumor cell;GO:0097191|extrinsic apoptotic signaling pathway;GO:0042744|hydrogen peroxide catabolic process;GO:2001240|negative regulation of extrinsic apoptotic signaling pathway in absence of ligand;GO:0031665|negative regulation of lipopolysaccharide-mediated signaling pathway;GO:0032088|negative regulation of NF-kappaB transcription factor activity;GO:0045581|neg…	GO:0005737|cytoplasm;	GO:0008379|thioredoxin peroxidase activity;GO:0140824|thioredoxin-dependent peroxiredoxin activity;	K03386	PRDX2_4, ahpC; peroxiredoxin 2/4 [EC:1.11.1.24]
gene10514	3888	4913	3252	4074.36	3959	3218	5288	1.0224	0.0319557	0.93032	0.998057	up	no	JUNB	protein_coding	chrNC_009150.3:46879028-46880883:-	ref|XP_005336260.1|	1181	3.6e-156	transcription factor jun-B [Ictidomys tridecemlineatus] >XP_026255479.1 transcription factor jun-B [Urocitellus parryii] >KAG3280206.1 JunB proto-oncogene, AP-1 transcription factor subunit [Ictidomys tridecemlineatus]	.	.	.	.	Q0VBZ5	452	2e-153	Transcription factor JunB	.	.	.	.	pfam03957	Jun	Jun-like transcription factor.	GO:0071277|cellular response to calcium ion;GO:0046697|decidualization;GO:0060136|embryonic process involved in female pregnancy;GO:0060716|labyrinthine layer blood vessel development;GO:0001649|osteoblast differentiation;GO:0033687|osteoblast proliferation;GO:0030316|osteoclast differentiation;GO:0002158|osteoclast proliferation;GO:0045597|positive regulation of cell differentiation;GO:0051726|r…	GO:0005654|nucleoplasm;GO:0035976|transcription factor AP-1 complex;GO:0005667|transcription regulator complex;	GO:0001228|DNA-binding transcription activator activity, RNA polymerase II-specific;GO:0000981|DNA-binding transcription factor activity, RNA polymerase II-specific;GO:0000978|RNA polymerase II cis-regulatory region sequence-specific DNA binding;	K09028	JUNB; transcription factor jun-B
gene10515	2530	711	2725	2274.8	2999	2805	2104	0.809301	-0.305251	0.590942	0.997192	down	no	HOOK2	protein_coding	chrNC_009150.3:46891732-46901767:+	gb|TKC39413.1|	3100	0	hypothetical protein EI555_002356, partial [Monodon monoceros]	.	.	.	.	Q96ED9	1168	0	Protein Hook homolog 2	.	.	.	.	pfam05622	HOOK	HOOK protein. This family consists of several HOOK1, 2 and 3 proteins from different eukaryotic organisms. The different members of the human gene family are HOOK1, HOOK2 and HOOK3. Different domains have been identified in the three human HOOK proteins, and it was demonstrated that the highly conserved NH2-domain mediates attachment to microtubules, whereas the central coiled-coil motif mediates…	GO:0031122|cytoplasmic microtubule organization;GO:0030705|cytoskeleton-dependent intracellular transport;GO:0045022|early endosome to late endosome transport;GO:0006897|endocytosis;GO:0007032|endosome organization;GO:0008333|endosome to lysosome transport;GO:0007040|lysosome organization;GO:1905719|protein localization to perinuclear region of cytoplasm;GO:0015031|protein transport;	GO:0005813|centrosome;GO:0005737|cytoplasm;GO:0005829|cytosol;GO:0070695|FHF complex;GO:0043231|intracellular membrane-bounded organelle;GO:0005874|microtubule;GO:0005802|trans-Golgi network;	GO:0051959|dynein light intermediate chain binding;GO:0042802|identical protein binding;GO:0008017|microtubule binding;	K16611	HOOK2; protein HOOK2
gene10516	2	1	0	0.8637	0	0	2	1.54485	0.627468	0.80786	0.997192	up	no	MIR8999	miRNA	chrNC_009150.3:46896753-46896897:-	.	.	.	.	.	.	.	.	.	.	.	.	.	.	.	.	pfam05622	HOOK	HOOK protein. This family consists of several HOOK1, 2 and 3 proteins from different eukaryotic organisms. The different members of the human gene family are HOOK1, HOOK2 and HOOK3. Different domains have been identified in the three human HOOK proteins, and it was demonstrated that the highly conserved NH2-domain mediates attachment to microtubules, whereas the central coiled-coil motif mediates…	.	.	.	.	.
gene10517	9	25	10	10.3985	8	3	7	2.5977	1.37724	0.0780085	0.997192	up	no	BEST2	protein_coding	chrNC_009150.3:46903044-46907568:-	gb|KAI5758548.1|	2081	0	BEST2 [Gulo gulo luscus] >KAI5758670.1 BEST2 [Gulo gulo luscus]	.	.	.	.	Q8BGM5	778	0	Bestrophin-2	.	.	.	.	pfam01062	Bestrophin	Bestrophin, RFP-TM, chloride channel. Bestrophin is a 68-kDa basolateral plasma membrane protein expressed in retinal pigment epithelial cells (RPE). It is encoded by the VMD2 gene, which is mutated in Best macular dystrophy, a disease characterized by a depressed light peak in the electrooculogram. VMD2 encodes a 585-amino acid protein with an approximate mass of 68 kDa which has been designated…	GO:1902476|chloride transmembrane transport;GO:0006821|chloride transport;GO:0051899|membrane depolarization;GO:0007608|sensory perception of smell;	GO:0034707|chloride channel complex;GO:0005929|cilium;GO:0005886|plasma membrane;	GO:0005254|chloride channel activity;	K13879	BEST2, VMD2L1; bestrophin-2
gene10518	1572	1416	1368	1593.34	1822	1604	1866	0.876746	-0.189769	0.380821	0.997192	down	no	ASNA1	protein_coding	chrNC_009150.3:46910844-46916897:-	ref|XP_003413116.1|	1676	0	ATPase ASNA1 [Loxodonta africana] >XP_003797971.1 ATPase ASNA1 [Otolemur garnettii] >XP_019519661.1 PREDICTED: ATPase ASNA1 isoform X2 [Hipposideros armiger] >XP_036278677.1 ATPase GET3 isoform X1 [Pipistrellus kuhlii] >XP_049732996.1 ATPase GET3 [Elephas maximus indicus] >KAF6275677.1 hypothetical protein mPipKuh1_001090 [Pipistrellus kuhlii]	ref|XM_049313053.1|	90	1.35e-37	Wardomyces moseri uncharacterized protein (JN550_001826), partial mRNA	G3V9T7	648	0	ATPase Get3	SPAC1142.06	345	2e-114	COG0003	pfam02374	ArsA_ATPase	Anion-transporting ATPase. This Pfam family represents a conserved domain, which is sometimes repeated, in an anion-transporting ATPase. The ATPase is involved in the removal of arsenate, antimonite, and arsenate from the cell.	GO:0006620|post-translational protein targeting to endoplasmic reticulum membrane;GO:0071816|tail-anchored membrane protein insertion into ER membrane;	GO:0043529|GET complex;GO:0005730|nucleolus;GO:0005654|nucleoplasm;	GO:0005524|ATP binding;GO:0016887|ATP hydrolysis activity;GO:0046872|metal ion binding;	K01551	arsA, ASNA1, GET3; arsenite/tail-anchored protein-transporting ATPase [EC:7.3.2.7 7.3.-.-]
gene10519	1517	2500	1554	1766.78	1739	1481	1861	1.16446	0.219656	0.513114	0.997192	up	no	TRIR	protein_coding	chrNC_009150.3:46918182-46921338:+	gb|KAG8512718.1|	471	2.97e-55	Telomerase RNA component interacting RNase, partial [Galemys pyrenaicus]	.	.	.	.	Q9BQ61	157	4e-45	Telomerase RNA component interacting RNase	.	.	.	.	pfam00892	EamA	EamA-like transporter family. This family includes many hypothetical membrane proteins of unknown function. Many of the proteins contain two copies of the aligned region. The family used to be known as DUF6. Members of this family usually carry 5+5 transmembrane domains, and this domain attempts to model five of these.	GO:0090503|RNA phosphodiester bond hydrolysis, exonucleolytic;GO:0016075|rRNA catabolic process;	.	GO:0008408|3'-5' exonuclease activity;GO:0008409|5'-3' exonuclease activity;GO:0003723|RNA binding;	.	.
gene1052	26	94	25	38.605	22	41	24	1.78444	0.835472	0.237267	0.997192	up	no	LOC111769980	lncRNA	chrNC_009144.3:92551334-92557601:-	.	.	.	.	.	.	.	.	.	.	.	.	.	.	.	.	pfam17069	RSRP	Arginine/Serine-Rich protein 1. RSRP1 is an eukaryotic protein family. Its function is unknown.	.	.	.	.	.
gene10520	20	14	22	20.6764	28	34	9	0.855467	-0.225216	0.714614	0.997192	down	no	LOC111774281	lncRNA	chrNC_009150.3:46921249-46924612:-	.	.	.	.	.	.	.	.	.	.	.	.	.	.	.	.	pfam15685	GGN	Gametogenetin. GGN is a family of proteins largely found in mammals. It reacts with POG in the maturation of sperm and is expressed virtually only in the testis. It is found to be associated with the intracellular membrane, binds with GGNBP1 and may be involved in vesicular trafficking.	.	.	.	.	.
gene10521	2628	2253	2288	2479.94	2786	2770	2313	0.97615	-0.0348258	0.851256	0.997382	down	no	TNPO2	protein_coding	chrNC_009150.3:46925766-46940410:+	gb|TKC39404.1|	4571	0	hypothetical protein EI555_002347 [Monodon monoceros]	emb|LR725071.1|	37	1.4e-07	Ganoderma boninense I1RPD3 gene for Phosphoinositide phospholipase C (EC 3.1.4.11)	O14787	1741	0	Transportin-2	.	.	.	.	pfam13513	HEAT_EZ	HEAT-like repeat. The HEAT repeat family is related to armadillo/beta-catenin-like repeats (see pfam00514). These EZ repeats are found in subunits of cyanobacterial phycocyanin lyase and other proteins and probably carry out a scaffolding role.	GO:0006606|protein import into nucleus;	GO:0005737|cytoplasm;GO:0005634|nucleus;	GO:0061608|nuclear import signal receptor activity;GO:0008139|nuclear localization sequence binding;GO:0031267|small GTPase binding;	K18727	TNPO2, IPO3, KPNB2B; transportin-2
gene10523	16	0	8	7.46249	8	8	5	1.23875	0.30889	0.798996	0.997192	up	no	LOC106783384	lncRNA	chrNC_009150.3:46940300-46941718:-	dbj|BAG51640.1|	140	4.38e-07	unnamed protein product [Homo sapiens]	.	.	.	.	.	.	.	.	.	.	.	.	pfam03154	Atrophin-1	Atrophin-1 family. Atrophin-1 is the protein product of the dentatorubral-pallidoluysian atrophy (DRPLA) gene. DRPLA OMIM:125370 is a progressive neurodegenerative disorder. It is caused by the expansion of a CAG repeat in the DRPLA gene on chromosome 12p. This results in an extended polyglutamine region in atrophin-1, that is thought to confer toxicity to the protein, possibly through altering i…	.	.	.	.	.
gene10524	357	361	314	354.433	377	361	374	0.989975	-0.0145364	0.943497	0.998057	down	no	FBXW9	protein_coding	chrNC_009150.3:46941705-46949603:+	gb|KAF5918539.1|	1984	0	hypothetical protein HPG69_006879 [Diceros bicornis minor]	.	.	.	.	.	.	.	.	.	.	.	.	pfam00400	WD40	WD domain, G-beta repeat.	.	.	.	.	.
gene10525	62	166	54	90.8156	72	92	101	1.12897	0.175003	0.759939	0.997192	up	no	GNG14	protein_coding	chrNC_009150.3:46947427-46951926:-	ref|XP_010996044.1|	436	2.67e-53	putative guanine nucleotide-binding protein G(I)/G(S)/G(O) subunit gamma-14 isoform X3 [Camelus dromedarius] >XP_014412024.1 putative guanine nucleotide-binding protein G(I)/G(S)/G(O) subunit gamma-14 isoform X3 [Camelus ferus] >KAB1259474.1 putative guanine nucleotide-binding protein G subunit gamma-14 [Camelus dromedarius]	.	.	.	.	A0A1W2PPG7	111	6e-30	Putative guanine nucleotide-binding protein G(I)/G(S)/G(O) subunit gamma-14	.	.	.	.	pfam00631	G-gamma	GGL domain. G-protein gamma like domains (GGL) are found in the gamma subunit of the heterotrimeric G protein complex and in regulators of G protein signaling (RGS) proteins. It is also found fused to an inactive Galpha in the Dictyostelium protein gbqA. G-gamma likely shares a common origin with the helical N-terminal unit of G-beta. All organisms that posses a G-beta possess a G-gamma.	GO:0007186|G protein-coupled receptor signaling pathway;	GO:0005834|heterotrimeric G-protein complex;	GO:0031681|G-protein beta-subunit binding;	.	.
gene10526	5	33	11	13.5147	8	10	14	1.6125	0.689297	0.418028	0.997192	up	no	LOC111774280	lncRNA	chrNC_009150.3:46950067-46950849:+	.	.	.	.	.	.	.	.	.	.	.	.	.	.	.	.	pfam10738	Lpp-LpqN	Probable lipoprotein LpqN. This family is conserved in Mycobacteriaceae and is likely to be a lipoprotein.	.	.	.	.	.
gene10527	1095	1280	968	1126.11	1180	1022	1254	1.02896	0.0411916	0.872759	0.998057	up	no	DHPS	protein_coding	chrNC_009150.3:46952065-46955580:+	ref|XP_004442584.1|	1809	0	PREDICTED: deoxyhypusine synthase isoform X1 [Ceratotherium simum simum] >KAF5918541.1 hypothetical protein HPG69_006881 [Diceros bicornis minor]	ref|XM_040804941.1|	72	1.38e-27	Drechmeria coniospora uncharacterized protein (DCS_07657), partial mRNA	Q6EWQ6	692	0	Deoxyhypusine synthase	SPBC1271.04c	400	1e-135	COG1899	pfam01916	DS	Deoxyhypusine synthase. Eukaryotic initiation factor 5A (eIF-5A) contains an unusual amino acid, hypusine [N epsilon-(4-aminobutyl-2-hydroxy)lysine]. The first step in the post-translational formation of hypusine is catalyzed by the enzyme deoxyhypusine synthase (DS) EC:1.1.1.249. The modified version of eIF-5A, and DS, are required for eukaryotic cell proliferation.	GO:0042593|glucose homeostasis;GO:0008612|peptidyl-lysine modification to peptidyl-hypusine;GO:0042102|positive regulation of T cell proliferation;GO:0008216|spermidine metabolic process;	GO:0005737|cytoplasm;	GO:0034038|deoxyhypusine synthase activity;GO:0042802|identical protein binding;	K00809	DHPS, dys; deoxyhypusine synthase [EC:2.5.1.46]
gene10528	697	1153	641	770.709	766	744	654	1.23138	0.300281	0.372331	0.997192	up	no	WDR83	protein_coding	chrNC_009150.3:46955477-46959269:-	ref|XP_010952499.1|	1600	0	WD repeat domain-containing protein 83 isoform X1 [Camelus bactrianus] >XP_010996045.1 WD repeat domain-containing protein 83 isoform X1 [Camelus dromedarius] >KAB1259104.1 WD repeat domain-containing protein 83 [Camelus dromedarius]	.	.	.	.	Q9BRX9	615	0	WD repeat domain-containing protein 83	.	.	.	.	pfam00400	WD40	WD domain, G-beta repeat.	GO:0090594|inflammatory response to wounding;GO:0000398|mRNA splicing, via spliceosome;GO:0043122|regulation of I-kappaB kinase/NF-kappaB signaling;GO:0001666|response to hypoxia;GO:0032496|response to lipopolysaccharide;GO:0000375|RNA splicing, via transesterification reactions;	GO:0071013|catalytic step 2 spliceosome;GO:0010008|endosome membrane;GO:0005681|spliceosomal complex;	.	K13124	MORG1; mitogen-activated protein kinase organizer 1
gene10529	944	858	944	941.071	994	1003	956	0.992077	-0.0114761	0.943239	0.998057	down	no	WDR83OS	protein_coding	chrNC_009150.3:46959517-46960954:+	emb|VCW48616.1|	594	6.07e-76	unnamed protein product, partial [Gulo gulo]	.	.	.	.	Q6ZWX0	216	1e-69	PAT complex subunit Asterix	.	.	.	.	pfam03669	UPF0139	Uncharacterized protein family (UPF0139).	GO:0045048|protein insertion into ER membrane;	GO:0101031|chaperone complex;GO:0005789|endoplasmic reticulum membrane;	GO:0044183|protein folding chaperone;	.	.
gene1053	1777	1967	1991	2039.33	1942	2418	2261	0.921157	-0.11848	0.565552	0.997192	down	no	C1H15orf40	protein_coding	chrNC_009144.3:92559019-92569389:+	ref|NP_001248190.1|	442	2.4e-47	UPF0235 protein C15orf40 homolog [Macaca mulatta] >XP_005560365.1 UPF0235 protein C15orf40 homolog isoform X2 [Macaca fascicularis] >XP_011856061.1 PREDICTED: UPF0235 protein C15orf40 homolog isoform X3 [Mandrillus leucophaeus] >XP_025247182.1 UPF0235 protein C15orf40 homolog isoform X2 [Theropithecus gelada] >XP_050652172.1 UPF0235 protein C15orf40 homolog isoform X2 [Macaca thibetana thibetana]	.	.	.	.	Q8WUR7	170	4e-46	UPF0235 protein C15orf40	VC0458	54.7	2e-07	COG1872	pfam02594	DUF167	Uncharacterized ACR, YggU family COG1872.	.	GO:0005737|cytoplasm;	.	K09131	K09131; uncharacterized protein
gene10530	3551	3849	3465	3506.35	3535	3860	2969	1.12277	0.167068	0.34256	0.997192	up	no	MAN2B1	protein_coding	chrNC_009150.3:46961812-46975181:+	gb|TEA31090.1|	4468	0	hypothetical protein DBR06_SOUSAS14010032 [Sousa chinensis]	.	.	.	.	O46432	1672	0	Lysosomal alpha-mannosidase	TM1851	53.9	3e-06	COG0383	pfam01074	Glyco_hydro_38	Glycosyl hydrolases family 38 N-terminal domain. Glycosyl hydrolases are key enzymes of carbohydrate metabolism.	GO:0006013|mannose metabolic process;	GO:0005764|lysosome;	GO:0004559|alpha-mannosidase activity;GO:0030246|carbohydrate binding;GO:0046872|metal ion binding;	K12311	MAN2B1, LAMAN; lysosomal alpha-mannosidase [EC:3.2.1.24]
gene10532	71	125	65	65.9463	63	40	32	2.08143	1.05758	0.0232872	0.997192	up	yes	LOC100064480	protein_coding	chrNC_009150.3:47029621-47092141:-	ref|XP_036097842.1|	3063	0	zinc finger protein 791-like [Molossus molossus] >KAF6482784.1 hypothetical protein HJG59_020165 [Molossus molossus]	.	.	.	.	Q8N972	841	0	Zinc finger protein 709	.	.	.	.	pfam01352	KRAB	KRAB box. The KRAB domain (or Kruppel-associated box) is present in about a third of zinc finger proteins containing C2H2 fingers. The KRAB domain is found to be involved in protein-protein interactions. The KRAB domain is generally encoded by two exons. The regions coded by the two exons are known as KRAB-A and KRAB-B. The A box plays an important role in repression by binding to corepressors, w…	GO:0006357|regulation of transcription by RNA polymerase II;	GO:0005634|nucleus;	GO:0000981|DNA-binding transcription factor activity, RNA polymerase II-specific;GO:0046872|metal ion binding;GO:0000977|RNA polymerase II transcription regulatory region sequence-specific DNA binding;	K09228	KRAB; KRAB domain-containing zinc finger protein
gene10533	24	139	29	45.8013	33	25	24	2.50411	1.3243	0.0953518	0.997192	up	no	LOC100064534	protein_coding	chrNC_009150.3:47078150-47092097:-	gb|KAF6402961.1|	1555	0	zinc finger protein 791 [Rousettus aegyptiacus]	.	.	.	.	Q8TBZ8	535	0	Zinc finger protein 564	.	.	.	.	pfam01352	KRAB	KRAB box. The KRAB domain (or Kruppel-associated box) is present in about a third of zinc finger proteins containing C2H2 fingers. The KRAB domain is found to be involved in protein-protein interactions. The KRAB domain is generally encoded by two exons. The regions coded by the two exons are known as KRAB-A and KRAB-B. The A box plays an important role in repression by binding to corepressors, w…	GO:0006357|regulation of transcription by RNA polymerase II;	GO:0005634|nucleus;	GO:0003700|DNA-binding transcription factor activity;GO:0046872|metal ion binding;GO:0000978|RNA polymerase II cis-regulatory region sequence-specific DNA binding;	K09228	KRAB; KRAB domain-containing zinc finger protein
gene10535	393	354	475	403.845	438	408	379	1.06416	0.0897209	0.673413	0.997192	up	no	LOC100064626	protein_coding	chrNC_009150.3:47125812-47162702:+	gb|EAW84276.1|	1917	0	zinc finger protein 709, isoform CRA_b [Homo sapiens]	.	.	.	.	Q8N972	736	0	Zinc finger protein 709	.	.	.	.	pfam01352	KRAB	KRAB box. The KRAB domain (or Kruppel-associated box) is present in about a third of zinc finger proteins containing C2H2 fingers. The KRAB domain is found to be involved in protein-protein interactions. The KRAB domain is generally encoded by two exons. The regions coded by the two exons are known as KRAB-A and KRAB-B. The A box plays an important role in repression by binding to corepressors, w…	GO:0006357|regulation of transcription by RNA polymerase II;	GO:0005634|nucleus;	GO:0000981|DNA-binding transcription factor activity, RNA polymerase II-specific;GO:0046872|metal ion binding;GO:0000977|RNA polymerase II transcription regulatory region sequence-specific DNA binding;	K09228	KRAB; KRAB domain-containing zinc finger protein
gene10536	56	24	105	56.0186	63	60	33	1.27119	0.346181	0.583217	0.997192	up	no	LOC111774282	lncRNA	chrNC_009150.3:47168907-47220811:+	gb|KAF6300596.1|	114	1.25e-13	hypothetical protein mMyoMyo1_009069 [Myotis myotis]	.	.	.	.	P08548	48.5	6e-13	LINE-1 reverse transcriptase homolog	.	.	.	.	pfam03125	Sre	C. elegans Sre G protein-coupled chemoreceptor. Caenorhabditis elegans Sre proteins are candidate chemosensory receptors. There are four main recognized groups of such receptors: Odr-10, Sra, Sro, and Srg. Sre (this family), Sra pfam02117 and Srb pfam02175 comprise the Sra group. All of the above receptors are thought to be G protein-coupled seven transmembrane domain proteins. The existence of s…	.	.	GO:0046872|metal ion binding;GO:0003964|RNA-directed DNA polymerase activity;	.	.
gene10537	100	73	125	104.512	138	97	102	0.944013	-0.0831219	0.809947	0.997192	down	no	LOC100064742	protein_coding	chrNC_009150.3:47193151-47226498:-	gb|EAW84276.1|	1953	0	zinc finger protein 709, isoform CRA_b [Homo sapiens]	.	.	.	.	Q8N972	751	0	Zinc finger protein 709	.	.	.	.	pfam01352	KRAB	KRAB box. The KRAB domain (or Kruppel-associated box) is present in about a third of zinc finger proteins containing C2H2 fingers. The KRAB domain is found to be involved in protein-protein interactions. The KRAB domain is generally encoded by two exons. The regions coded by the two exons are known as KRAB-A and KRAB-B. The A box plays an important role in repression by binding to corepressors, w…	GO:0006357|regulation of transcription by RNA polymerase II;	GO:0005634|nucleus;	GO:0000981|DNA-binding transcription factor activity, RNA polymerase II-specific;GO:0046872|metal ion binding;GO:0000977|RNA polymerase II transcription regulatory region sequence-specific DNA binding;	K09228	KRAB; KRAB domain-containing zinc finger protein
gene10538	20	71	39	36.986	33	29	31	1.48499	0.570452	0.316682	0.997192	up	no	LOC100146894	pseudogene	chrNC_009150.3:47240043-47282020:+	gb|EAW84276.1|	2103	0	zinc finger protein 709, isoform CRA_b [Homo sapiens]	.	.	.	.	Q8N972	803	0	Zinc finger protein 709	.	.	.	.	pfam01352	KRAB	KRAB box. The KRAB domain (or Kruppel-associated box) is present in about a third of zinc finger proteins containing C2H2 fingers. The KRAB domain is found to be involved in protein-protein interactions. The KRAB domain is generally encoded by two exons. The regions coded by the two exons are known as KRAB-A and KRAB-B. The A box plays an important role in repression by binding to corepressors, w…	GO:0006357|regulation of transcription by RNA polymerase II;	GO:0005634|nucleus;	GO:0000981|DNA-binding transcription factor activity, RNA polymerase II-specific;GO:0046872|metal ion binding;GO:0000977|RNA polymerase II transcription regulatory region sequence-specific DNA binding;	K09228	KRAB; KRAB domain-containing zinc finger protein
gene10539	143	127	153	140.594	151	150	128	1.05383	0.0756448	0.733622	0.997192	up	no	LOC100147475	pseudogene	chrNC_009150.3:47258657-47264209:+	gb|KAF6480824.1|	2301	0	hypothetical protein HJG59_010632 [Molossus molossus]	.	.	.	.	Q8N972	708	0	Zinc finger protein 709	.	.	.	.	pfam01352	KRAB	KRAB box. The KRAB domain (or Kruppel-associated box) is present in about a third of zinc finger proteins containing C2H2 fingers. The KRAB domain is found to be involved in protein-protein interactions. The KRAB domain is generally encoded by two exons. The regions coded by the two exons are known as KRAB-A and KRAB-B. The A box plays an important role in repression by binding to corepressors, w…	GO:0006357|regulation of transcription by RNA polymerase II;	GO:0005634|nucleus;	GO:0000981|DNA-binding transcription factor activity, RNA polymerase II-specific;GO:0046872|metal ion binding;GO:0000977|RNA polymerase II transcription regulatory region sequence-specific DNA binding;	K09228	KRAB; KRAB domain-containing zinc finger protein
gene1054	1205	728	1329	1162.29	1344	1164	1276	0.917751	-0.123826	0.708859	0.997192	down	no	FAM103A1	protein_coding	chrNC_009144.3:92574019-92579299:-	ref|XP_005887193.1|	593	1.47e-75	PREDICTED: RNMT-activating mini protein [Bos mutus] >XP_027390411.1 RNA guanine-N7 methyltransferase activating subunit [Bos indicus x Bos taurus] >XP_043345340.1 RNA guanine-N7 methyltransferase activating subunit [Cervus canadensis] >XP_043777294.1 RNA guanine-N7 methyltransferase activating subunit [Cervus elaphus] >KAB0347527.1 hypothetical protein FD754_012384 [Muntiacus muntjak] >KAB0369291…	.	.	.	.	Q9BTL3	223	6e-72	RNA guanine-N7 methyltransferase activating subunit	.	.	.	.	pfam15320	RAM	mRNA cap methylation, RNMT-activating mini protein. This family of proteins is found in eukaryotes. Proteins in this family are typically between 102 and 154 amino acids in length. There is a single completely conserved residue D that may be functionally important. RAM is a family of eukaryotic proteins that are an obligate component of the mammalian cap methyltransferase, RNMT (RNA guanine-7 met…	GO:0006370|7-methylguanosine mRNA capping;GO:0032259|methylation;GO:0036031|recruitment of mRNA capping enzyme to RNA polymerase II holoenzyme complex;GO:0106005|RNA 5'-cap (guanine-N7)-methylation;	GO:0005845|mRNA cap binding complex;GO:0031533|mRNA cap methyltransferase complex;GO:0005634|nucleus;	GO:0008047|enzyme activator activity;GO:0140677|molecular function activator activity;GO:0003723|RNA binding;	K18708	FAM103A1; RNMT-activating mini protein
gene10540	12	11	9	15.2382	13	18	29	0.562398	-0.830337	0.163623	0.997192	down	no	LOC100057155	protein_coding	chrNC_009150.3:47305299-47349177:-	gb|KAF6480824.1|	2259	0	hypothetical protein HJG59_010632 [Molossus molossus]	.	.	.	.	Q8N972	718	0	Zinc finger protein 709	.	.	.	.	pfam01352	KRAB	KRAB box. The KRAB domain (or Kruppel-associated box) is present in about a third of zinc finger proteins containing C2H2 fingers. The KRAB domain is found to be involved in protein-protein interactions. The KRAB domain is generally encoded by two exons. The regions coded by the two exons are known as KRAB-A and KRAB-B. The A box plays an important role in repression by binding to corepressors, w…	GO:0006357|regulation of transcription by RNA polymerase II;	GO:0005634|nucleus;	GO:0000981|DNA-binding transcription factor activity, RNA polymerase II-specific;GO:0046872|metal ion binding;GO:0000977|RNA polymerase II transcription regulatory region sequence-specific DNA binding;	K09228	KRAB; KRAB domain-containing zinc finger protein
gene10541	92	105	110	98.6946	96	101	93	1.12849	0.174389	0.463581	0.997192	up	no	LOC100064925	protein_coding	chrNC_009150.3:47345601-47458164:-	gb|EAW84276.1|	2068	0	zinc finger protein 709, isoform CRA_b [Homo sapiens]	.	.	.	.	Q8N972	799	0	Zinc finger protein 709	.	.	.	.	pfam01352	KRAB	KRAB box. The KRAB domain (or Kruppel-associated box) is present in about a third of zinc finger proteins containing C2H2 fingers. The KRAB domain is found to be involved in protein-protein interactions. The KRAB domain is generally encoded by two exons. The regions coded by the two exons are known as KRAB-A and KRAB-B. The A box plays an important role in repression by binding to corepressors, w…	GO:0006357|regulation of transcription by RNA polymerase II;	GO:0005634|nucleus;	GO:0000981|DNA-binding transcription factor activity, RNA polymerase II-specific;GO:0046872|metal ion binding;GO:0000977|RNA polymerase II transcription regulatory region sequence-specific DNA binding;	K09228	KRAB; KRAB domain-containing zinc finger protein
gene10542	37	27	41	37.5369	58	37	29	0.910383	-0.135455	0.752983	0.997192	down	no	MIR8989	miRNA	chrNC_009150.3:47491467-47491589:-	.	.	.	.	.	.	.	.	.	.	.	.	.	.	.	.	pfam16492	Cadherin_C_2	Cadherin cytoplasmic C-terminal. Cadherin_C_2 is the cytoplasmic C-terminal domain of some proto-cadherins. It is this region of the cadherins that allows cell-adhesion and the essential feature of metazoan multicellularity. Cadherins are cell-surface receptors that function in cell adhesion, cell polarity, and tissue morphogenesis.	.	.	.	.	.
gene10543	490	282	714	521.233	604	539	537	0.940639	-0.0882868	0.831676	0.997192	down	no	LOC102148497	protein_coding	chrNC_009150.3:47501988-47538965:+	ref|XP_036096880.1|	1446	0	zinc finger protein 709-like [Molossus molossus] >KAF6482767.1 hypothetical protein HJG59_020160 [Molossus molossus]	.	.	.	.	Q3KP31	541	2e-173	Zinc finger protein 791	.	.	.	.	pfam01352	KRAB	KRAB box. The KRAB domain (or Kruppel-associated box) is present in about a third of zinc finger proteins containing C2H2 fingers. The KRAB domain is found to be involved in protein-protein interactions. The KRAB domain is generally encoded by two exons. The regions coded by the two exons are known as KRAB-A and KRAB-B. The A box plays an important role in repression by binding to corepressors, w…	GO:0006357|regulation of transcription by RNA polymerase II;	GO:0005634|nucleus;	GO:0000981|DNA-binding transcription factor activity, RNA polymerase II-specific;GO:0046872|metal ion binding;GO:0000977|RNA polymerase II transcription regulatory region sequence-specific DNA binding;	K09228	KRAB; KRAB domain-containing zinc finger protein
gene10544	3	4	2	3.87504	7	7	1	0.653881	-0.6129	0.556838	0.997192	down	no	LOC111774284	pseudogene	chrNC_009150.3:47527046-47528226:-	emb|CAD7672250.1|	301	2.39e-32	unnamed protein product [Nyctereutes procyonoides]	.	.	.	.	P83883	96.7	6e-24	60S ribosomal protein L36a	YNL162w	56.6	8e-12	COG1631	pfam00935	Ribosomal_L44	Ribosomal protein L44.	GO:0010033|response to organic substance;GO:0032526|response to retinoic acid;GO:0006412|translation;	GO:0022625|cytosolic large ribosomal subunit;GO:0005634|nucleus;	GO:0003735|structural constituent of ribosome;	K02929	RP-L44e, RPL44; large subunit ribosomal protein L44e
gene10545	171	132	177	166.282	205	176	149	0.970085	-0.0438169	0.867498	0.9977	down	no	LOC100630876	protein_coding	chrNC_009150.3:47583188-47614521:-	gb|TKC34753.1|	1791	0	hypothetical protein EI555_000049, partial [Monodon monoceros]	.	.	.	.	Q8N972	660	0	Zinc finger protein 709	.	.	.	.	pfam01352	KRAB	KRAB box. The KRAB domain (or Kruppel-associated box) is present in about a third of zinc finger proteins containing C2H2 fingers. The KRAB domain is found to be involved in protein-protein interactions. The KRAB domain is generally encoded by two exons. The regions coded by the two exons are known as KRAB-A and KRAB-B. The A box plays an important role in repression by binding to corepressors, w…	GO:0006357|regulation of transcription by RNA polymerase II;	GO:0005634|nucleus;	GO:0000981|DNA-binding transcription factor activity, RNA polymerase II-specific;GO:0046872|metal ion binding;GO:0000977|RNA polymerase II transcription regulatory region sequence-specific DNA binding;	K09228	KRAB; KRAB domain-containing zinc finger protein
gene10546	1	0	0	0.657127	0	2	1	0.381	-1.39214	0.596317	0.997192	down	no	LOC111774285	lncRNA	chrNC_009150.3:47627356-47664599:+	ref|XP_015997560.2|	805	1.28e-99	zinc finger protein 14-like [Rousettus aegyptiacus] >KAF6402912.1 hypothetical protein HJG63_021018 [Rousettus aegyptiacus]	.	.	.	.	Q8TBZ8	268	7e-81	Zinc finger protein 564	.	.	.	.	pfam01352	KRAB	KRAB box. The KRAB domain (or Kruppel-associated box) is present in about a third of zinc finger proteins containing C2H2 fingers. The KRAB domain is found to be involved in protein-protein interactions. The KRAB domain is generally encoded by two exons. The regions coded by the two exons are known as KRAB-A and KRAB-B. The A box plays an important role in repression by binding to corepressors, w…	GO:0006357|regulation of transcription by RNA polymerase II;	GO:0005634|nucleus;	GO:0003700|DNA-binding transcription factor activity;GO:0046872|metal ion binding;GO:0000978|RNA polymerase II cis-regulatory region sequence-specific DNA binding;	K09228	KRAB; KRAB domain-containing zinc finger protein
gene10547	133	88	152	125.923	128	139	123	1.01994	0.0284872	0.929101	0.998057	up	no	LOC100065264	protein_coding	chrNC_009150.3:47690964-47817117:+	emb|CAD7685557.1|	1505	0	unnamed protein product [Nyctereutes procyonoides]	.	.	.	.	Q8N972	564	0	Zinc finger protein 709	.	.	.	.	pfam01352	KRAB	KRAB box. The KRAB domain (or Kruppel-associated box) is present in about a third of zinc finger proteins containing C2H2 fingers. The KRAB domain is found to be involved in protein-protein interactions. The KRAB domain is generally encoded by two exons. The regions coded by the two exons are known as KRAB-A and KRAB-B. The A box plays an important role in repression by binding to corepressors, w…	GO:0006357|regulation of transcription by RNA polymerase II;	GO:0005634|nucleus;	GO:0000981|DNA-binding transcription factor activity, RNA polymerase II-specific;GO:0046872|metal ion binding;GO:0000977|RNA polymerase II transcription regulatory region sequence-specific DNA binding;	K09228	KRAB; KRAB domain-containing zinc finger protein
gene10548	13	20	14	18.1896	18	19	26	0.790421	-0.339306	0.49278	0.997192	down	no	LOC100065169	protein_coding	chrNC_009150.3:47715122-47732680:+	gb|EAW84276.1|	2017	0	zinc finger protein 709, isoform CRA_b [Homo sapiens]	.	.	.	.	Q8N972	776	0	Zinc finger protein 709	.	.	.	.	pfam01352	KRAB	KRAB box. The KRAB domain (or Kruppel-associated box) is present in about a third of zinc finger proteins containing C2H2 fingers. The KRAB domain is found to be involved in protein-protein interactions. The KRAB domain is generally encoded by two exons. The regions coded by the two exons are known as KRAB-A and KRAB-B. The A box plays an important role in repression by binding to corepressors, w…	GO:0006357|regulation of transcription by RNA polymerase II;	GO:0005634|nucleus;	GO:0000981|DNA-binding transcription factor activity, RNA polymerase II-specific;GO:0046872|metal ion binding;GO:0000977|RNA polymerase II transcription regulatory region sequence-specific DNA binding;	K09228	KRAB; KRAB domain-containing zinc finger protein
gene10549	11	32	9	16.342	20	15	12	1.18869	0.249369	0.71915	0.997192	up	no	LOC100065202	protein_coding	chrNC_009150.3:47766637-47782389:-	gb|TKC34753.1|	1996	0	hypothetical protein EI555_000049, partial [Monodon monoceros]	.	.	.	.	Q5REI6	701	0	Zinc finger protein 791	.	.	.	.	pfam01352	KRAB	KRAB box. The KRAB domain (or Kruppel-associated box) is present in about a third of zinc finger proteins containing C2H2 fingers. The KRAB domain is found to be involved in protein-protein interactions. The KRAB domain is generally encoded by two exons. The regions coded by the two exons are known as KRAB-A and KRAB-B. The A box plays an important role in repression by binding to corepressors, w…	GO:0006355|regulation of DNA-templated transcription;	GO:0005634|nucleus;	GO:0003677|DNA binding;GO:0046872|metal ion binding;	K09228	KRAB; KRAB domain-containing zinc finger protein
gene1055	24	12	16	15.8613	18	17	9	1.27631	0.351976	0.532318	0.997192	up	no	MIR9056	miRNA	chrNC_009144.3:92578767-92578901:-	.	.	.	.	.	.	.	.	.	.	.	.	.	.	.	.	pfam14843	GF_recep_IV	Growth factor receptor domain IV. This is the fourth extracellular domain of receptor tyrosine protein kinases. Interaction between this domain and the furin-like domain (pfam00757) regulates the binding of ligands to the receptor L domains (pfam01030).	.	.	.	.	.
gene10550	238	109	273	225.86	268	257	228	0.879208	-0.185724	0.666134	0.997192	down	no	LOC100065350	protein_coding	chrNC_009150.3:47854474-47897089:+	ref|XP_009251097.1|	2079	0	zinc finger protein 433-like isoform X2 [Pongo abelii] >PNJ13566.1 ZNF844 isoform 1 [Pongo abelii]	.	.	.	.	Q8N972	793	0	Zinc finger protein 709	.	.	.	.	pfam01352	KRAB	KRAB box. The KRAB domain (or Kruppel-associated box) is present in about a third of zinc finger proteins containing C2H2 fingers. The KRAB domain is found to be involved in protein-protein interactions. The KRAB domain is generally encoded by two exons. The regions coded by the two exons are known as KRAB-A and KRAB-B. The A box plays an important role in repression by binding to corepressors, w…	GO:0006357|regulation of transcription by RNA polymerase II;	GO:0005634|nucleus;	GO:0000981|DNA-binding transcription factor activity, RNA polymerase II-specific;GO:0046872|metal ion binding;GO:0000977|RNA polymerase II transcription regulatory region sequence-specific DNA binding;	K09228	KRAB; KRAB domain-containing zinc finger protein
gene10551	9	28	19	16.4812	15	19	10	1.36277	0.44654	0.470111	0.997192	up	no	LOC111774286	lncRNA	chrNC_009150.3:47924146-47960295:+	.	.	.	.	.	.	.	.	.	.	.	.	.	.	.	.	pfam02761	Cbl_N2	CBL proto-oncogene N-terminus, EF hand-like domain. Cbl is an adaptor protein that binds EGF receptors (or other tyrosine kinases) and SH3 domains, functioning as a negative regulator of many signaling pathways. The N-terminal domain is evolutionarily conserved, and is known to bind to phosphorylated tyrosine residues. The so called N-terminal domain is actually 3 structural domains, of which thi…	.	.	.	.	.
gene10552	127	27	143	107.477	125	143	90	0.890424	-0.167436	0.800558	0.997192	down	no	LOC100629186	protein_coding	chrNC_009150.3:47984648-48028134:+	ref|XP_028376659.1|	1643	0	zinc finger protein 791-like isoform X2 [Phyllostomus discolor] >KAF6098333.1 hypothetical protein HJG60_020938 [Phyllostomus discolor]	.	.	.	.	Q3KP31	605	0	Zinc finger protein 791	.	.	.	.	pfam01352	KRAB	KRAB box. The KRAB domain (or Kruppel-associated box) is present in about a third of zinc finger proteins containing C2H2 fingers. The KRAB domain is found to be involved in protein-protein interactions. The KRAB domain is generally encoded by two exons. The regions coded by the two exons are known as KRAB-A and KRAB-B. The A box plays an important role in repression by binding to corepressors, w…	GO:0006357|regulation of transcription by RNA polymerase II;	GO:0005634|nucleus;	GO:0000981|DNA-binding transcription factor activity, RNA polymerase II-specific;GO:0046872|metal ion binding;GO:0000977|RNA polymerase II transcription regulatory region sequence-specific DNA binding;	K09228	KRAB; KRAB domain-containing zinc finger protein
gene10553	143	78	144	114.969	128	101	101	1.18251	0.241851	0.51719	0.997192	up	no	LOC100629226	protein_coding	chrNC_009150.3:48028146-48067247:+	gb|EAW84276.1|	1846	0	zinc finger protein 709, isoform CRA_b [Homo sapiens]	.	.	.	.	Q8N972	711	0	Zinc finger protein 709	SPAC144.09c	107	2e-23	COG5048	pfam01352	KRAB	KRAB box. The KRAB domain (or Kruppel-associated box) is present in about a third of zinc finger proteins containing C2H2 fingers. The KRAB domain is found to be involved in protein-protein interactions. The KRAB domain is generally encoded by two exons. The regions coded by the two exons are known as KRAB-A and KRAB-B. The A box plays an important role in repression by binding to corepressors, w…	GO:0006357|regulation of transcription by RNA polymerase II;	GO:0005634|nucleus;	GO:0000981|DNA-binding transcription factor activity, RNA polymerase II-specific;GO:0046872|metal ion binding;GO:0000977|RNA polymerase II transcription regulatory region sequence-specific DNA binding;	K09228	KRAB; KRAB domain-containing zinc finger protein
gene10554	3	0	3	2.62085	3	4	3	0.6412	-0.641153	0.596714	0.997192	down	no	LOC111774450	pseudogene	chrNC_009150.3:48034121-48040328:-	gb|KAG5210587.1|	476	3.07e-51	hypothetical protein JEQ12_015781 [Ovis aries] >KAI4585148.1 hypothetical protein MJG53_006682 [Ovis ammon polii x Ovis aries]	.	.	.	.	Q95KK4	172	7e-47	Single-stranded DNA-binding protein, mitochondrial	.	.	.	.	pfam00436	SSB	Single-strand binding protein family. This family includes single stranded binding proteins and also the primosomal replication protein N (PriB). PriB forms a complex with PriA, PriC and ssDNA.	GO:0006260|DNA replication;GO:0090297|positive regulation of mitochondrial DNA replication;GO:0051289|protein homotetramerization;	GO:0042645|mitochondrial nucleoid;GO:0005739|mitochondrion;	GO:0003682|chromatin binding;GO:0003697|single-stranded DNA binding;	K03111	ssb; single-strand DNA-binding protein
gene10555	17	6	19	16.0951	12	28	16	0.801276	-0.319628	0.635505	0.997192	down	no	LOC100629254	protein_coding	chrNC_009150.3:48079920-48110456:+	ref|XP_030157053.1|	1946	0	zinc finger protein 791-like [Lynx canadensis] >VFV39517.1 zinc finger protein 709-like [Lynx pardinus]	.	.	.	.	Q8N972	739	0	Zinc finger protein 709	.	.	.	.	pfam01352	KRAB	KRAB box. The KRAB domain (or Kruppel-associated box) is present in about a third of zinc finger proteins containing C2H2 fingers. The KRAB domain is found to be involved in protein-protein interactions. The KRAB domain is generally encoded by two exons. The regions coded by the two exons are known as KRAB-A and KRAB-B. The A box plays an important role in repression by binding to corepressors, w…	GO:0006357|regulation of transcription by RNA polymerase II;	GO:0005634|nucleus;	GO:0000981|DNA-binding transcription factor activity, RNA polymerase II-specific;GO:0046872|metal ion binding;GO:0000977|RNA polymerase II transcription regulatory region sequence-specific DNA binding;	K09228	KRAB; KRAB domain-containing zinc finger protein
gene10556	95	66	79	84.3504	108	108	58	0.945902	-0.0802369	0.831197	0.997192	down	no	LOC100065592	protein_coding	chrNC_009150.3:48128036-48171622:-	gb|EAW84276.1|	2074	0	zinc finger protein 709, isoform CRA_b [Homo sapiens]	.	.	.	.	Q8N972	801	0	Zinc finger protein 709	.	.	.	.	pfam01352	KRAB	KRAB box. The KRAB domain (or Kruppel-associated box) is present in about a third of zinc finger proteins containing C2H2 fingers. The KRAB domain is found to be involved in protein-protein interactions. The KRAB domain is generally encoded by two exons. The regions coded by the two exons are known as KRAB-A and KRAB-B. The A box plays an important role in repression by binding to corepressors, w…	GO:0006357|regulation of transcription by RNA polymerase II;	GO:0005634|nucleus;	GO:0000981|DNA-binding transcription factor activity, RNA polymerase II-specific;GO:0046872|metal ion binding;GO:0000977|RNA polymerase II transcription regulatory region sequence-specific DNA binding;	K09228	KRAB; KRAB domain-containing zinc finger protein
gene10557	1	0	0	0.639545	1	2	0	0.391978	-1.35116	0.607017	0.997192	down	no	LOC111774462	lncRNA	chrNC_009150.3:48184309-48192269:+	.	.	.	.	.	.	.	.	.	.	.	.	.	.	.	.	pfam15740	PPP1R26_N	Protein phosphatase 1 regulatory subunit 26 N-terminus. This domain represents the N-terminus of protein phosphatase 1 regulatory subunit 26.	.	.	.	.	.
gene10558	161	303	213	184.791	170	149	118	1.65847	0.729849	0.0384875	0.997192	up	yes	LOC100065656	protein_coding	chrNC_009150.3:48201698-48224302:+	gb|KAF6307480.1|	1451	0	hypothetical protein mRhiFer1_018953 [Rhinolophus ferrumequinum]	.	.	.	.	Q8N972	556	0	Zinc finger protein 709	.	.	.	.	pfam01352	KRAB	KRAB box. The KRAB domain (or Kruppel-associated box) is present in about a third of zinc finger proteins containing C2H2 fingers. The KRAB domain is found to be involved in protein-protein interactions. The KRAB domain is generally encoded by two exons. The regions coded by the two exons are known as KRAB-A and KRAB-B. The A box plays an important role in repression by binding to corepressors, w…	GO:0006357|regulation of transcription by RNA polymerase II;	GO:0005634|nucleus;	GO:0000981|DNA-binding transcription factor activity, RNA polymerase II-specific;GO:0046872|metal ion binding;GO:0000977|RNA polymerase II transcription regulatory region sequence-specific DNA binding;	K09228	KRAB; KRAB domain-containing zinc finger protein
[truncated: 25,726 more rows]

## Sheet: BILC VS BID
Table S3 Differentially Expressed Genes
Gene	BILC1_count	BILC2_count	BILC3_count	baseMean	BID1_count	BID2_count	BID3_count	FoldChange	Log2FoldChange	pval	padj	Up/Down	Significant	GeneName	Biotype	Position	NR:Seq-id	NR:Score	NR:Evalue	NR:Description	NT:Seq-id	NT:Score	NT:Evalue	NT:Description	Uniprot:UniProtKB-AC	Uniprot:Score	Uniprot:Evalue	Uniprot:Description	COG:gene	COG:Score	COG:Eval	COG:num	Pfam:pfam_ID	Pfam:pfam_Name	Pfam:pfam_Description	GO:biological_process	GO:cellular_component	GO:molecular_function	KEGG:KO	KEGG:Description
[truncated: 26,245 more rows]

## Sheet: BILC VS BIC
Table S3 Differentially Expressed Genes
[truncated: 26,219 more rows]

## Sheet: BIDC VS BID
Table S3 Differentially Expressed Genes
[truncated: 26,134 more rows]

## Sheet: BIDC VS BIC
Table S3 Differentially Expressed Genes
[truncated: 26,112 more rows]

## Sheet: BIDC VS BILC
Table S3 Differentially Expressed Genes
[truncated: 26,209 more rows]
