# Supplementary material for: Unraveling the Molecular Mechanism of Bider Marking Formation in Dun Mongolian Horses Through Transcriptome Sequencing
Source: Animals (Basel). 2026 Apr 9;16(8):1145. doi: 10.3390/ani16081145 (PMC13113289; doi:10.3390/ani16081145)
Supplement: Supplementary file 1 [file animals-16-01145-s001.zip › Table S4 BID_BIC.GO enrichment analysis secondary classification Up_Down.xls]

Table S4 BID_BIC.GO enrichment analysis secondary classification Up_Down
Ontology	Term_name	Up_Count	Up_Percent	Down_Count	Down_Percent
molecular_function	transporter activity	18	5.94	10	6.49
molecular_function	transcription regulator activity	31	10.23	5	3.25
molecular_function	toxin activity	0	0	1	0.65
molecular_function	structural molecule activity	8	2.64	6	3.9
molecular_function	small molecule sensor activity	1	0.33	0	0
molecular_function	molecular transducer activity	28	9.24	11	7.14
molecular_function	molecular sequestering activity	0	0	1	0.65
molecular_function	molecular function regulator activity	23	7.59	17	11.04
molecular_function	molecular carrier activity	1	0.33	0	0
molecular_function	molecular adaptor activity	4	1.32	2	1.3
molecular_function	cytoskeletal motor activity	3	0.99	0	0
molecular_function	catalytic activity	65	21.45	32	20.78
molecular_function	binding	149	49.17	70	45.45
molecular_function	ATP-dependent activity	4	1.32	2	1.3
molecular_function	antioxidant activity	1	0.33	2	1.3
cellular_component	virion component	0	0	1	0.65
cellular_component	synapse	20	6.6	4	2.6
cellular_component	supramolecular complex	13	4.29	2	1.3
cellular_component	protein-containing complex	51	16.83	14	9.09
cellular_component	other organism part	0	0	1	0.65
cellular_component	organelle	109	35.97	44	28.57
cellular_component	membrane-enclosed lumen	7	2.31	7	4.55
cellular_component	membrane	121	39.93	53	34.42
cellular_component	extracellular region	27	8.91	12	7.79
cellular_component	cellular anatomical entity	220	72.61	108	70.13
cellular_component	cell junction	32	10.56	14	9.09
biological_process	viral process	0	0	2	1.3
biological_process	signaling	16	5.28	3	1.95
biological_process	rhythmic process	3	0.99	0	0
biological_process	response to stimulus	68	22.44	35	22.73
biological_process	reproductive process	17	5.61	3	1.95
biological_process	multicellular organismal process	49	16.17	14	9.09
biological_process	metabolic process	76	25.08	42	27.27
biological_process	locomotion	19	6.27	7	4.55
biological_process	localization	45	14.85	21	13.64
biological_process	immune system process	31	10.23	20	12.99
biological_process	homeostatic process	17	5.61	8	5.19
biological_process	growth	4	1.32	0	0
biological_process	developmental process	67	22.11	22	14.29
biological_process	cellular process	172	56.77	80	51.95
biological_process	cellular component organization or biogenesis	57	18.81	15	9.74
biological_process	cell population proliferation	6	1.98	3	1.95
biological_process	cell killing	1	0.33	4	2.6
biological_process	cell aggregation	1	0.33	0	0
biological_process	biological regulation	156	51.49	60	38.96
biological_process	biological process involved in intraspecies interaction between organisms	1	0.33	0	0
biological_process	biological process involved in interspecies interaction between organisms	14	4.62	14	9.09
biological_process	behavior	12	3.96	1	0.65
