# Supplementary material for: Unraveling the Molecular Mechanism of Bider Marking Formation in Dun Mongolian Horses Through Transcriptome Sequencing
Source: Animals (Basel). 2026 Apr 9;16(8):1145. doi: 10.3390/ani16081145 (PMC13113289; doi:10.3390/ani16081145)
Supplement: Supplementary file 1 [file animals-16-01145-s001.zip › Table S5 BILC_BID.GO enrichment analysis secondary classification Up_Down.xls]

Table S5 BILC_BID.GO enrichment analysis secondary classification Up_Down
Ontology	Term_name	Up_Count	Up_Percent	Down_Count	Down_Percent
molecular_function	transporter activity	37	8.81	8	3.25
molecular_function	translation regulator activity	2	0.48	0	0
molecular_function	transcription regulator activity	16	3.81	30	12.2
molecular_function	structural molecule activity	17	4.05	10	4.07
molecular_function	protein-containing complex destabilizing activity	1	0.24	0	0
molecular_function	molecular transducer activity	35	8.33	13	5.28
molecular_function	molecular function regulator activity	38	9.05	16	6.5
molecular_function	molecular carrier activity	0	0	1	0.41
molecular_function	molecular adaptor activity	3	0.71	4	1.63
molecular_function	cytoskeletal motor activity	1	0.24	5	2.03
molecular_function	catalytic activity	103	24.52	48	19.51
molecular_function	cargo receptor activity	3	0.71	1	0.41
molecular_function	binding	221	52.62	114	46.34
molecular_function	ATP-dependent activity	9	2.14	5	2.03
molecular_function	antioxidant activity	1	0.24	0	0
cellular_component	synapse	21	5	11	4.47
cellular_component	supramolecular complex	20	4.76	9	3.66
cellular_component	protein-containing complex	67	15.95	40	16.26
cellular_component	organelle	163	38.81	87	35.37
cellular_component	membrane-enclosed lumen	20	4.76	8	3.25
cellular_component	membrane	184	43.81	71	28.86
cellular_component	extracellular region	39	9.29	19	7.72
cellular_component	cellular anatomical entity	330	78.57	161	65.45
cellular_component	cell junction	43	10.24	19	7.72
biological_process	viral process	1	0.24	0	0
biological_process	signaling	17	4.05	11	4.47
biological_process	rhythmic process	3	0.71	4	1.63
biological_process	response to stimulus	111	26.43	31	12.6
biological_process	reproductive process	27	6.43	10	4.07
biological_process	multicellular organismal process	63	15	34	13.82
biological_process	metabolic process	123	29.29	60	24.39
biological_process	locomotion	35	8.33	9	3.66
biological_process	localization	74	17.62	29	11.79
biological_process	immune system process	68	16.19	13	5.28
biological_process	homeostatic process	37	8.81	9	3.66
biological_process	growth	6	1.43	3	1.22
biological_process	developmental process	99	23.57	49	19.92
biological_process	detoxification	0	0	1	0.41
biological_process	cellular process	257	61.19	125	50.81
biological_process	cellular component organization or biogenesis	79	18.81	40	16.26
biological_process	cell population proliferation	12	2.86	6	2.44
biological_process	cell killing	5	1.19	1	0.41
biological_process	biological regulation	220	52.38	108	43.9
biological_process	biological process involved in interspecies interaction between organisms	34	8.1	11	4.47
biological_process	behavior	15	3.57	7	2.85
