# Supplementary material for: Unraveling the Molecular Mechanism of Bider Marking Formation in Dun Mongolian Horses Through Transcriptome Sequencing
Source: Animals (Basel). 2026 Apr 9;16(8):1145. doi: 10.3390/ani16081145 (PMC13113289; doi:10.3390/ani16081145)
Supplement: Supplementary file 1 [file animals-16-01145-s001.zip › Table S6 BILC_BIC.GO enrichment analysis secondary classification Up_Down.xls]

Table S6 BILC_BIC.GO enrichment analysis secondary classification Up_Down
Ontology	Term_name	Up_Count	Up_Percent	Down_Count	Down_Percent
molecular_function	transporter activity	44	7.52	12	6.32
molecular_function	translation regulator activity	0	0	1	0.53
molecular_function	transcription regulator activity	46	7.86	17	8.95
molecular_function	structural molecule activity	28	4.79	9	4.74
molecular_function	small molecule sensor activity	0	0	1	0.53
molecular_function	protein tag	0	0	1	0.53
molecular_function	molecular transducer activity	54	9.23	10	5.26
molecular_function	molecular function regulator activity	61	10.43	16	8.42
molecular_function	molecular carrier activity	2	0.34	1	0.53
molecular_function	molecular adaptor activity	6	1.03	3	1.58
molecular_function	general transcription initiation factor activity	1	0.17	0	0
molecular_function	cytoskeletal motor activity	5	0.85	1	0.53
molecular_function	catalytic activity	132	22.56	46	24.21
molecular_function	cargo receptor activity	7	1.2	0	0
molecular_function	binding	375	64.1	87	45.79
molecular_function	ATP-dependent activity	7	1.2	2	1.05
molecular_function	antioxidant activity	1	0.17	0	0
cellular_component	synapse	29	4.96	5	2.63
cellular_component	supramolecular complex	31	5.3	11	5.79
cellular_component	protein-containing complex	146	24.96	29	15.26
cellular_component	organelle	240	41.03	66	34.74
cellular_component	membrane-enclosed lumen	26	4.44	6	3.16
cellular_component	membrane	283	48.38	56	29.47
cellular_component	extracellular region	87	14.87	9	4.74
cellular_component	cellular anatomical entity	505	86.32	132	69.47
cellular_component	cell junction	72	12.31	9	4.74
biological_process	viral process	2	0.34	1	0.53
biological_process	signaling	27	4.62	8	4.21
biological_process	rhythmic process	12	2.05	1	0.53
biological_process	response to stimulus	170	29.06	35	18.42
biological_process	reproductive process	41	7.01	12	6.32
biological_process	pigmentation	1	0.17	0	0
biological_process	multicellular organismal process	133	22.74	27	14.21
biological_process	metabolic process	170	29.06	56	29.47
biological_process	locomotion	49	8.38	9	4.74
biological_process	localization	110	18.8	21	11.05
biological_process	immune system process	81	13.85	9	4.74
biological_process	homeostatic process	57	9.74	7	3.68
biological_process	growth	7	1.2	0	0
biological_process	developmental process	209	35.73	37	19.47
biological_process	detoxification	0	0	1	0.53
biological_process	cellular process	409	69.91	94	49.47
biological_process	cellular component organization or biogenesis	140	23.93	26	13.68
biological_process	cell population proliferation	28	4.79	7	3.68
biological_process	cell killing	3	0.51	2	1.05
biological_process	biological regulation	372	63.59	72	37.89
biological_process	biological process involved in intraspecies interaction between organisms	2	0.34	0	0
biological_process	biological process involved in interspecies interaction between organisms	35	5.98	6	3.16
biological_process	behavior	25	4.27	5	2.63
