# Supplementary material for: Unraveling the Molecular Mechanism of Bider Marking Formation in Dun Mongolian Horses Through Transcriptome Sequencing
Source: Animals (Basel). 2026 Apr 9;16(8):1145. doi: 10.3390/ani16081145 (PMC13113289; doi:10.3390/ani16081145)
Supplement: Supplementary file 1 [file animals-16-01145-s001.zip › Table S7 BIDC_BID.GO enrichment analysis secondary classification Up_Down.xls]

Table S7 BIDC_BID.GO enrichment analysis secondary classification Up_Down
Ontology	Term_name	Up_Count	Up_Percent	Down_Count	Down_Percent
molecular_function	transporter activity	31	9.31	11	4.07
molecular_function	translation regulator activity	4	1.2	0	0
molecular_function	transcription regulator activity	17	5.11	25	9.26
molecular_function	structural molecule activity	14	4.2	5	1.85
molecular_function	small molecule sensor activity	1	0.3	0	0
molecular_function	molecular transducer activity	25	7.51	20	7.41
molecular_function	molecular function regulator activity	37	11.11	11	4.07
molecular_function	molecular adaptor activity	5	1.5	3	1.11
molecular_function	cytoskeletal motor activity	1	0.3	2	0.74
molecular_function	catalytic activity	77	23.12	44	16.3
molecular_function	cargo receptor activity	4	1.2	0	0
molecular_function	binding	169	50.75	119	44.07
molecular_function	ATP-dependent activity	7	2.1	5	1.85
molecular_function	antioxidant activity	2	0.6	0	0
cellular_component	synapse	12	3.6	10	3.7
cellular_component	supramolecular complex	5	1.5	14	5.19
cellular_component	protein-containing complex	52	15.62	35	12.96
cellular_component	other organism part	0	0	1	0.37
cellular_component	organelle	129	38.74	83	30.74
cellular_component	nucleoid	1	0.3	0	0
cellular_component	membrane-enclosed lumen	15	4.5	6	2.22
cellular_component	membrane	144	43.24	80	29.63
cellular_component	extracellular region	32	9.61	13	4.81
cellular_component	cellular anatomical entity	261	78.38	158	58.52
cellular_component	cell junction	28	8.41	16	5.93
biological_process	viral process	2	0.6	0	0
biological_process	signaling	11	3.3	13	4.81
biological_process	rhythmic process	2	0.6	1	0.37
biological_process	response to stimulus	89	26.73	38	14.07
biological_process	reproductive process	24	7.21	12	4.44
biological_process	multicellular organismal process	52	15.62	39	14.44
biological_process	metabolic process	93	27.93	52	19.26
biological_process	locomotion	29	8.71	12	4.44
biological_process	localization	63	18.92	37	13.7
biological_process	immune system process	55	16.52	18	6.67
biological_process	homeostatic process	24	7.21	15	5.56
biological_process	growth	2	0.6	4	1.48
biological_process	developmental process	77	23.12	46	17.04
biological_process	cellular process	210	63.06	117	43.33
biological_process	cellular component organization or biogenesis	52	15.62	46	17.04
biological_process	cell population proliferation	9	2.7	8	2.96
biological_process	cell killing	7	2.1	2	0.74
biological_process	cell aggregation	1	0.3	0	0
biological_process	biological regulation	165	49.55	105	38.89
biological_process	biological process involved in interspecies interaction between organisms	35	10.51	10	3.7
biological_process	behavior	12	3.6	7	2.59
