# Supplementary material for: Unraveling the Molecular Mechanism of Bider Marking Formation in Dun Mongolian Horses Through Transcriptome Sequencing
Source: Animals (Basel). 2026 Apr 9;16(8):1145. doi: 10.3390/ani16081145 (PMC13113289; doi:10.3390/ani16081145)
Supplement: Supplementary file 1 [file animals-16-01145-s001.zip › Table S8 BIDC_BIC.GO enrichment analysis secondary classification Up_Down.xls]

Table S8 BIDC_BIC.GO enrichment analysis secondary classification Up_Down
Ontology	Term_name	Up_Count	Up_Percent	Down_Count	Down_Percent
molecular_function	transporter activity	25	7.91	9	5.59
molecular_function	transcription regulator activity	25	7.91	12	7.45
molecular_function	structural molecule activity	20	6.33	14	8.7
molecular_function	protein tag	0	0	1	0.62
molecular_function	protein folding chaperone	1	0.32	0	0
molecular_function	molecular transducer activity	21	6.65	7	4.35
molecular_function	molecular function regulator activity	37	11.71	15	9.32
molecular_function	molecular carrier activity	1	0.32	0	0
molecular_function	molecular adaptor activity	1	0.32	2	1.24
molecular_function	general transcription initiation factor activity	1	0.32	0	0
molecular_function	cytoskeletal motor activity	4	1.27	2	1.24
molecular_function	catalytic activity	74	23.42	33	20.5
molecular_function	cargo receptor activity	3	0.95	0	0
molecular_function	binding	195	61.71	63	39.13
molecular_function	ATP-dependent activity	9	2.85	3	1.86
molecular_function	antioxidant activity	1	0.32	0	0
cellular_component	synapse	17	5.38	5	3.11
cellular_component	supramolecular complex	16	5.06	26	16.15
cellular_component	protein-containing complex	75	23.73	24	14.91
cellular_component	organelle	128	40.51	49	30.43
cellular_component	membrane-enclosed lumen	16	5.06	3	1.86
cellular_component	membrane	145	45.89	39	24.22
cellular_component	extracellular region	36	11.39	4	2.48
cellular_component	cellular anatomical entity	274	86.71	110	68.32
cellular_component	cell junction	40	12.66	9	5.59
biological_process	viral process	2	0.63	1	0.62
biological_process	signaling	13	4.11	4	2.48
biological_process	rhythmic process	2	0.63	0	0
biological_process	response to stimulus	87	27.53	25	15.53
biological_process	reproductive process	23	7.28	10	6.21
biological_process	pigmentation	1	0.32	0	0
biological_process	multicellular organismal process	63	19.94	25	15.53
biological_process	metabolic process	82	25.95	34	21.12
biological_process	locomotion	30	9.49	4	2.48
biological_process	localization	57	18.04	21	13.04
biological_process	immune system process	33	10.44	7	4.35
biological_process	homeostatic process	32	10.13	8	4.97
biological_process	growth	4	1.27	1	0.62
biological_process	developmental process	107	33.86	38	23.6
biological_process	detoxification	0	0	2	1.24
biological_process	cellular process	218	68.99	76	47.2
biological_process	cellular component organization or biogenesis	69	21.84	28	17.39
biological_process	cell population proliferation	13	4.11	3	1.86
biological_process	cell killing	1	0.32	2	1.24
biological_process	biological regulation	194	61.39	54	33.54
biological_process	biological process involved in intraspecies interaction between organisms	0	0	1	0.62
biological_process	biological process involved in interspecies interaction between organisms	21	6.65	6	3.73
biological_process	behavior	10	3.16	4	2.48
