# Supplementary material for: Unraveling the Molecular Mechanism of Bider Marking Formation in Dun Mongolian Horses Through Transcriptome Sequencing
Source: Animals (Basel). 2026 Apr 9;16(8):1145. doi: 10.3390/ani16081145 (PMC13113289; doi:10.3390/ani16081145)
Supplement: Supplementary file 1 [file animals-16-01145-s001.zip › Table S9 BIDC_BILC.GO enrichment analysis secondary classification Up_Down.xls]

Table S9 BIDC_BILC.GO enrichment analysis secondary classification Up_Down
Ontology	Term_name	Up_Count	Up_Percent	Down_Count	Down_Percent
molecular_function	transporter activity	4	6.78	4	4.94
molecular_function	transcription regulator activity	2	3.39	2	2.47
molecular_function	structural molecule activity	5	8.47	4	4.94
molecular_function	protein folding chaperone	1	1.69	0	0
molecular_function	molecular transducer activity	2	3.39	4	4.94
molecular_function	molecular function regulator activity	7	11.86	5	6.17
molecular_function	molecular carrier activity	1	1.69	0	0
molecular_function	cytoskeletal motor activity	1	1.69	2	2.47
molecular_function	catalytic activity	17	28.81	15	18.52
molecular_function	binding	33	55.93	37	45.68
molecular_function	ATP-dependent activity	3	5.08	4	4.94
cellular_component	synapse	2	3.39	3	3.7
cellular_component	supramolecular complex	1	1.69	10	12.35
cellular_component	protein-containing complex	11	18.64	16	19.75
cellular_component	organelle	22	37.29	22	27.16
cellular_component	membrane-enclosed lumen	0	0	2	2.47
cellular_component	membrane	19	32.2	31	38.27
cellular_component	extracellular region	6	10.17	14	17.28
cellular_component	cellular anatomical entity	44	74.58	56	69.14
cellular_component	cell junction	5	8.47	5	6.17
biological_process	signaling	1	1.69	2	2.47
biological_process	rhythmic process	1	1.69	0	0
biological_process	response to stimulus	14	23.73	18	22.22
biological_process	reproductive process	3	5.08	2	2.47
biological_process	multicellular organismal process	10	16.95	15	18.52
biological_process	metabolic process	14	23.73	19	23.46
biological_process	locomotion	2	3.39	1	1.23
biological_process	localization	10	16.95	11	13.58
biological_process	immune system process	4	6.78	13	16.05
biological_process	homeostatic process	5	8.47	4	4.94
biological_process	growth	0	0	1	1.23
biological_process	developmental process	10	16.95	16	19.75
biological_process	cellular process	36	61.02	38	46.91
biological_process	cellular component organization or biogenesis	11	18.64	20	24.69
biological_process	cell population proliferation	0	0	3	3.7
biological_process	cell killing	0	0	2	2.47
biological_process	biological regulation	24	40.68	31	38.27
biological_process	biological process involved in interspecies interaction between organisms	5	8.47	8	9.88
biological_process	behavior	1	1.69	5	6.17
